# Supplementary material for: Stochastic changes in gene expression promote chaotic dysregulation of homeostasis in clonal breast tumors
Source: Commun Biol. 2019 Jun 14;2:206. doi: 10.1038/s42003-019-0460-0 (PMC6570763; doi:10.1038/s42003-019-0460-0)
Supplement: Supplementary file 4 — Supplementary Data [file 42003_2019_460_MOESM4_ESM.xlsx]

## Sheet: Supplementary Data 1
CHROM	ENSEMBL_ID	GENESYMBOL	Symbol	Entrez Gene Name	Location	Type(s)
chr17	ENSMUSG00000092203	1110038B12Rik	1110038B12Rik	RIKEN cDNA 1110038B12 gene	Other	other
chr6	ENSMUSG00000097048	1600020E01Rik	1600020E01Rik	RIKEN cDNA 1600020E01 gene	Other	other
chr2	ENSMUSG00000085438	1700020I14Rik	1700020I14Rik	RIKEN cDNA 1700020I14 gene	Other	other
chr8	ENSMUSG00000089745	1810008B01Rik	1810008B01Rik		Other	other
chr6	ENSMUSG00000073155	1810058I24Rik	1810058I24Rik	RIKEN cDNA 1810058I24 gene	Other	other
chr14	ENSMUSG00000084925	1810062O18Rik	1810062O18Rik	RIKEN cDNA 1810062O18 gene	Other	other
chr12	ENSMUSG00000097729	2310015A10Rik	2310015A10Rik	RIKEN cDNA 2310015A10 gene	Other	other
chr6	ENSMUSG00000100164	2610306M01Rik	2610306M01Rik	RIKEN cDNA 2610306M01 gene	Other	other
chr12	ENSMUSG00000062198	2700097O09Rik	2700097O09Rik	RIKEN cDNA 2700097O09 gene	Extracellular Space	other
chr11	ENSMUSG00000087497	2810001G20Rik	2810001G20Rik	RIKEN cDNA 2810001G20 gene	Other	other
chr1	ENSMUSG00000049881	2810025M15Rik	2810025M15Rik	RIKEN cDNA 2810025M15 gene	Other	other
chr2	ENSMUSG00000075027	4631405J19Rik	4631405J19Rik	RIKEN cDNA 4631405J19 gene	Other	other
chr16	ENSMUSG00000087354	4930404I05Rik	4930404I05Rik	RIKEN cDNA 4930404I05 gene	Other	other
chr2	ENSMUSG00000025783	4930412O13Rik	4930412O13Rik	RIKEN cDNA 4930412O13 gene	Other	other
chr2	ENSMUSG00000046085	4931422A03Rik	4931422A03Rik	RIKEN cDNA 4931422A03 gene	Other	other
chr3	ENSMUSG00000086968	4933431E20Rik	4933431E20Rik	RIKEN cDNA 4933431E20 gene	Other	other
chr11	ENSMUSG00000072893	4933439C10Rik	4933439C10Rik	RIKEN cDNA 4933439C10 gene	Other	other
chr9	ENSMUSG00000091102	5830462I19Rik	5830462I19Rik		Other	other
chr2	ENSMUSG00000079602	9230102O04Rik	9230102O04Rik	RIKEN cDNA 9230102O04 gene	Other	other
chr12	ENSMUSG00000097061	9330151L19Rik	9330151L19Rik	RIKEN cDNA 9330151L19 gene	Other	other
chr17	ENSMUSG00000097006	9530082P21Rik	9530082P21Rik	RIKEN cDNA 9530082P21 gene	Other	other
chr17	ENSMUSG00000092368	A930015D03Rik	A930015D03Rik	RIKEN cDNA A930015D03 gene	Other	other
chr15	ENSMUSG00000036678	Aaas	AAAS	aladin WD repeat nucleoporin	Nucleus	other
chr5	ENSMUSG00000029482	Aacs	AACS	acetoacetyl-CoA synthetase	Cytoplasm	enzyme
chr9	ENSMUSG00000037257	Aagab	AAGAB	alpha and gamma adaptin binding protein	Cytoplasm	other
chr6	ENSMUSG00000057230	Aak1	AAK1	AP2 associated kinase 1	Cytoplasm	kinase
chr2	ENSMUSG00000027628	Aar2	AAR2	AAR2 splicing factor homolog	Other	other
chr8	ENSMUSG00000031960	Aars	AARS	alanyl-tRNA synthetase	Cytoplasm	enzyme
chr6	ENSMUSG00000029695	Aass	AASS	aminoadipate-semialdehyde synthase	Cytoplasm	enzyme
chr8	ENSMUSG00000031974	Abcb10	ABCB10	ATP binding cassette subfamily B member 10	Cytoplasm	transporter
chr16	ENSMUSG00000023088	Abcc1	ABCC1	ATP binding cassette subfamily C member 1	Plasma Membrane	transporter
chr3	ENSMUSG00000028127	Abcd3	ABCD3	ATP binding cassette subfamily D member 3	Cytoplasm	transporter
chr8	ENSMUSG00000058355	Abce1	ABCE1	ATP binding cassette subfamily E member 1	Cytoplasm	transporter
chr17	ENSMUSG00000038762	Abcf1	ABCF1	ATP binding cassette subfamily F member 1	Cytoplasm	transporter
chr17	ENSMUSG00000024030	Abcg1	ABCG1	ATP binding cassette subfamily G member 1	Plasma Membrane	transporter
chr17	ENSMUSG00000007036	Abhd16a	ABHD16A	abhydrolase domain containing 16A	Other	other
chr14	ENSMUSG00000025277	Abhd6	ABHD6	abhydrolase domain containing 6	Cytoplasm	enzyme
chr2	ENSMUSG00000058835	Abi1	ABI1	abl interactor 1	Cytoplasm	other
chr7	ENSMUSG00000030965	Fam175b	ABRAXAS2	abraxas 2, BRISC complex subunit	Nucleus	other
chr6	ENSMUSG00000030083	Abtb1	ABTB1	ankyrin repeat and BTB domain containing 1	Cytoplasm	translation regulator
chr2	ENSMUSG00000032724	Abtb2	ABTB2	ankyrin repeat and BTB domain containing 2	Nucleus	other
chr18	ENSMUSG00000036880	Acaa2	ACAA2	acetyl-CoA acyltransferase 2	Cytoplasm	enzyme
chr5	ENSMUSG00000029456	Acad10	ACAD10	acyl-CoA dehydrogenase family member 10	Cytoplasm	enzyme
chr3	ENSMUSG00000027710	Acad9	ACAD9	acyl-CoA dehydrogenase family member 9	Cytoplasm	enzyme
chr1	ENSMUSG00000026003	Acadl	ACADL	acyl-CoA dehydrogenase long chain	Cytoplasm	enzyme
chr3	ENSMUSG00000062908	Acadm	ACADM	acyl-CoA dehydrogenase medium chain	Cytoplasm	enzyme
chr5	ENSMUSG00000029545	Acads	ACADS	acyl-CoA dehydrogenase short chain	Cytoplasm	enzyme
chr17	ENSMUSG00000062480	Acat3	ACAT2	acetyl-CoA acetyltransferase 2	Cytoplasm	enzyme
chr2	ENSMUSG00000026781	Acbd5	ACBD5	acyl-CoA binding domain containing 5	Nucleus	other
chr2	ENSMUSG00000040272	Accs	ACCS	1-aminocyclopropane-1-carboxylate synthase homolog (inactive)	Other	enzyme
chr15	ENSMUSG00000022477	Aco2	ACO2	aconitase 2	Cytoplasm	enzyme
chr11	ENSMUSG00000020777	Acox1	ACOX1	acyl-CoA oxidase 1	Cytoplasm	enzyme
chr9	ENSMUSG00000001348	Acp5	Acp5	acid phosphatase 5, tartrate resistant	Cytoplasm	phosphatase
chr3	ENSMUSG00000028093	Acp6	ACP6	acid phosphatase 6, lysophosphatidic	Cytoplasm	phosphatase
chr11	ENSMUSG00000076435	Acsf2	ACSF2	acyl-CoA synthetase family member 2	Cytoplasm	enzyme
chr1	ENSMUSG00000032883	Acsl3	ACSL3	acyl-CoA synthetase long chain family member 3	Cytoplasm	enzyme
chr7	ENSMUSG00000030935	Acsm3	ACSM3	acyl-CoA synthetase medium chain family member 3	Cytoplasm	enzyme
chr8	ENSMUSG00000031972	Acta1	ACTA1	actin, alpha 1, skeletal muscle	Cytoplasm	other
chr3	ENSMUSG00000027671	Actl6a	ACTL6A	actin like 6A	Nucleus	other
chr12	ENSMUSG00000015143	Actn1	ACTN1	actinin alpha 1	Cytoplasm	transcription regulator
chr7	ENSMUSG00000054808	Actn4	ACTN4	actinin alpha 4	Cytoplasm	transcription regulator
chr12	ENSMUSG00000021076	Actr10	ACTR10	actin related protein 10 homolog	Cytoplasm	other
chr19	ENSMUSG00000025228	Actr1a	ACTR1A	ARP1 actin related protein 1 homolog A	Cytoplasm	other
chr1	ENSMUSG00000037351	Actr1b	ACTR1B	ARP1 actin related protein 1 homolog B	Cytoplasm	other
chr2	ENSMUSG00000026836	Acvr1	ACVR1	activin A receptor type 1	Plasma Membrane	kinase
chr19	ENSMUSG00000024866	Acy3	ACY3	aminoacylase 3	Cytoplasm	enzyme
chr11	ENSMUSG00000060923	Acyp2	ACYP2	acylphosphatase 2	Cytoplasm	enzyme
chr2	ENSMUSG00000027259	Adal	ADAL	adenosine deaminase like	Cytoplasm	enzyme
chr12	ENSMUSG00000052593	Adam17	ADAM17	ADAM metallopeptidase domain 17	Plasma Membrane	peptidase
chr16	ENSMUSG00000022893	Adamts1	ADAMTS1	ADAM metallopeptidase with thrombospondin type 1 motif 1	Extracellular Space	peptidase
chr17	ENSMUSG00000024299	Adamts10	ADAMTS10	ADAM metallopeptidase with thrombospondin type 1 motif 10	Extracellular Space	peptidase
chr8	ENSMUSG00000031659	Adcy7	ADCY7	adenylate cyclase 7	Plasma Membrane	enzyme
chr5	ENSMUSG00000029106	Add1	ADD1	adducin 1	Cytoplasm	other
chr8	ENSMUSG00000002885	Cd97	ADGRE5	adhesion G protein-coupled receptor E5	Plasma Membrane	G-protein coupled receptor
chr10	ENSMUSG00000039116	Gpr126	ADGRG6	adhesion G protein-coupled receptor G6	Plasma Membrane	G-protein coupled receptor
chr8	ENSMUSG00000013033	Lphn1	ADGRL1	adhesion G protein-coupled receptor L1	Plasma Membrane	G-protein coupled receptor
chr3	ENSMUSG00000028184	Lphn2	ADGRL2	adhesion G protein-coupled receptor L2	Plasma Membrane	G-protein coupled receptor
chr12	ENSMUSG00000020629	Adi1	ADI1	acireductone dioxygenase 1	Nucleus	enzyme
chr6	ENSMUSG00000030168	Adipor2	ADIPOR2	adiponectin receptor 2	Plasma Membrane	transmembrane receptor
chr1	ENSMUSG00000042429	Adora1	ADORA1	adenosine A1 receptor	Plasma Membrane	G-protein coupled receptor
chr9	ENSMUSG00000025236	Adpgk	ADPGK	ADP dependent glucokinase	Plasma Membrane	kinase
chr12	ENSMUSG00000011148	Adssl1	ADSSL1	adenylosuccinate synthase like 1	Cytoplasm	enzyme
chr11	ENSMUSG00000020473	Aebp1	AEBP1	AE binding protein 1	Nucleus	peptidase
chr6	ENSMUSG00000030232	Aebp2	AEBP2	AE binding protein 2	Nucleus	transcription regulator
chr5	ENSMUSG00000029094	Afap1	AFAP1	actin filament associated protein 1	Cytoplasm	other
chr5	ENSMUSG00000029313	Aff1	AFF1	AF4/FMR2 family member 1	Nucleus	transcription regulator
chr18	ENSMUSG00000024527	Afg3l2	AFG3L2	AFG3 like matrix AAA peptidase subunit 2	Cytoplasm	peptidase
chr11	ENSMUSG00000049659	Aftph	AFTPH	aftiphilin	Cytoplasm	other
chr8	ENSMUSG00000031521	Aga	AGA	aspartylglucosaminidase	Cytoplasm	enzyme
chr1	ENSMUSG00000026159	Agfg1	AGFG1	ArfGAP with FG repeats 1	Nucleus	other
chr3	ENSMUSG00000033400	Agl	AGL	amylo-alpha-1, 6-glucosidase, 4-alpha-glucanotransferase	Cytoplasm	enzyme
chr17	ENSMUSG00000034254	Agpat1	AGPAT1	1-acylglycerol-3-phosphate O-acyltransferase 1	Cytoplasm	enzyme
chr1	ENSMUSG00000026491	Ahctf1	AHCTF1	AT-hook containing transcription factor 1	Nucleus	transcription regulator
chr3	ENSMUSG00000027893	Ahcyl1	AHCYL1	adenosylhomocysteinase like 1	Cytoplasm	enzyme
chr11	ENSMUSG00000047804	Akap10	AKAP10	A-kinase anchoring protein 10	Cytoplasm	other
chr17	ENSMUSG00000024045	Akap8	AKAP8	A-kinase anchoring protein 8	Nucleus	other
chr5	ENSMUSG00000040407	Akap9	Akap9	A kinase (PRKA) anchor protein (yotiao) 9	Cytoplasm	other
chr6	ENSMUSG00000061758	Akr1b10	Akr1b10	aldo-keto reductase family 1, member B10 (aldose reductase)	Cytoplasm	enzyme
chr12	ENSMUSG00000001729	Akt1	AKT1	AKT serine/threonine kinase 1	Cytoplasm	kinase
chr7	ENSMUSG00000011096	Akt1s1	AKT1S1	AKT1 substrate 1	Cytoplasm	other
chr7	ENSMUSG00000004056	Akt2	AKT2	AKT serine/threonine kinase 2	Cytoplasm	kinase
chr1	ENSMUSG00000019699	Akt3	AKT3	AKT serine/threonine kinase 3	Cytoplasm	kinase
chr7	ENSMUSG00000007833	Aldh16a1	ALDH16A1	aldehyde dehydrogenase 16 family member A1	Cytoplasm	enzyme
chr7	ENSMUSG00000015134	Aldh1a3	ALDH1A3	aldehyde dehydrogenase 1 family member A3	Cytoplasm	enzyme
chr5	ENSMUSG00000029455	Aldh2	ALDH2	aldehyde dehydrogenase 2 family member	Cytoplasm	enzyme
chr19	ENSMUSG00000024885	Aldh3b1	ALDH3B1	aldehyde dehydrogenase 3 family member B1	Cytoplasm	enzyme
chr16	ENSMUSG00000039427	Alg1	ALG1	ALG1, chitobiosyldiphosphodolichol beta-mannosyltransferase	Cytoplasm	enzyme
chr3	ENSMUSG00000039887	Alg14	ALG14	ALG14, UDP-N-acetylglucosaminyltransferase subunit	Cytoplasm	enzyme
chr9	ENSMUSG00000032059	Alg9	ALG9	ALG9, alpha-1,2-mannosyltransferase	Cytoplasm	enzyme
chr7	ENSMUSG00000042831	Alkbh6	ALKBH6	alkB homolog 6	Nucleus	other
chr1	ENSMUSG00000026024	Als2	ALS2	ALS2, alsin Rho guanine nucleotide exchange factor	Cytoplasm	other
chr9	ENSMUSG00000044037	Als2cl	ALS2CL	ALS2 C-terminal like	Cytoplasm	other
chr17	ENSMUSG00000036820	Amdhd2	AMDHD2	amidohydrolase domain containing 2	Nucleus	enzyme
chr11	ENSMUSG00000020610	Amz2	AMZ2	archaelysin family metallopeptidase 2	Other	other
chr5	ENSMUSG00000029472	Anapc5	ANAPC5	anaphase promoting complex subunit 5	Nucleus	other
chr17	ENSMUSG00000002289	Angptl4	ANGPTL4	angiopoietin like 4	Extracellular Space	other
chr15	ENSMUSG00000022265	Ank	ANKH	ANKH inorganic pyrophosphate transport regulator	Plasma Membrane	transporter
chr18	ENSMUSG00000024483	Ankhd1	ANKHD1/ANKHD1-EIF4EBP3	ankyrin repeat and KH domain containing 1	Other	other
chr5	ENSMUSG00000029501	Ankle2	ANKLE2	ankyrin repeat and LEM domain containing 2	Nucleus	transcription regulator
chr12	ENSMUSG00000036188	Ankmy2	ANKMY2	ankyrin repeat and MYND domain containing 2	Plasma Membrane	other
chr8	ENSMUSG00000035569	Ankrd11	ANKRD11	ankyrin repeat domain 11	Nucleus	other
chr7	ENSMUSG00000034867	Ankrd27	ANKRD27	ankyrin repeat domain 27	Cytoplasm	other
chr10	ENSMUSG00000014498	Ankrd52	ANKRD52	ankyrin repeat domain 52	Nucleus	transcription regulator
chr17	ENSMUSG00000024219	Anks1	ANKS1A	ankyrin repeat and sterile alpha motif domain containing 1A	Cytoplasm	other
chr7	ENSMUSG00000031075	Ano1	ANO1	anoctamin 1	Plasma Membrane	ion channel
chr15	ENSMUSG00000064210	Ano6	ANO6	anoctamin 6	Plasma Membrane	ion channel
chr9	ENSMUSG00000032249	Anp32a	Anp32a	acidic (leucine-rich) nuclear phosphoprotein 32 family, member A	Nucleus	other
chr3	ENSMUSG00000015749	Anp32e	Anp32e	acidic (leucine-rich) nuclear phosphoprotein 32 family, member E	Cytoplasm	other
chr6	ENSMUSG00000029994	Anxa4	ANXA4	annexin A4	Plasma Membrane	other
chr3	ENSMUSG00000027712	Anxa5	ANXA5	annexin A5	Plasma Membrane	transporter
chr11	ENSMUSG00000018340	Anxa6	ANXA6	annexin A6	Plasma Membrane	ion channel
chr3	ENSMUSG00000074238	Ap1ar	AP1AR	adaptor related protein complex 1 associated regulatory protein	Cytoplasm	other
chr11	ENSMUSG00000009090	Ap1b1	AP1B1	adaptor related protein complex 1 subunit beta 1	Cytoplasm	transporter
chr9	ENSMUSG00000003309	Ap1m2	AP1M2	adaptor related protein complex 1 subunit mu 2	Cytoplasm	transporter
chr1	ENSMUSG00000054702	Ap1s3	AP1S3	adaptor related protein complex 1 subunit sigma 3	Cytoplasm	transporter
chr7	ENSMUSG00000060279	Ap2a1	AP2A1	adaptor related protein complex 2 subunit alpha 1	Cytoplasm	transporter
chr3	ENSMUSG00000032952	Ap4b1	AP4B1	adaptor related protein complex 4 subunit beta 1	Cytoplasm	other
chr14	ENSMUSG00000036291	Ap5m1	AP5M1	adaptor related protein complex 5 subunit mu 1	Cytoplasm	other
chr18	ENSMUSG00000005871	Apc	APC	APC, WNT signaling pathway regulator	Nucleus	enzyme
chr2	ENSMUSG00000010911	Apip	APIP	APAF1 interacting protein	Cytoplasm	enzyme
chr7	ENSMUSG00000006651	Aplp1	APLP1	amyloid beta precursor like protein 1	Extracellular Space	other
chr6	ENSMUSG00000040613	Apobec1	APOBEC1	apolipoprotein B mRNA editing enzyme catalytic subunit 1	Cytoplasm	enzyme
chr7	ENSMUSG00000002985	Apoe	APOE	apolipoprotein E	Extracellular Space	transporter
chr12	ENSMUSG00000037787	Apopt1	APOPT1	apoptogenic 1, mitochondrial	Cytoplasm	other
chr16	ENSMUSG00000022892	App	APP	amyloid beta precursor protein	Plasma Membrane	other
chr2	ENSMUSG00000040383	Aqr	AQR	aquarius intron-binding spliceosomal factor	Nucleus	other
chr5	ENSMUSG00000037999	Arap2	ARAP2	ArfGAP with RhoGAP domain, ankyrin repeat and PH domain 2	Cytoplasm	other
chr9	ENSMUSG00000032096	Arcn1	ARCN1	archain 1	Cytoplasm	other
chr11	ENSMUSG00000048076	Arf1	ARF1	ADP ribosylation factor 1	Cytoplasm	enzyme
chr15	ENSMUSG00000051853	Arf3	ARF3	ADP ribosylation factor 3	Cytoplasm	enzyme
chr12	ENSMUSG00000044147	Arf6	ARF6	ADP ribosylation factor 6	Plasma Membrane	transporter
chr2	ENSMUSG00000027575	Arfgap1	ARFGAP1	ADP ribosylation factor GTPase activating protein 1	Cytoplasm	transporter
chr2	ENSMUSG00000027255	Arfgap2	ARFGAP2	ADP ribosylation factor GTPase activating protein 2	Nucleus	other
chr3	ENSMUSG00000074513	Arfip1	ARFIP1	ADP ribosylation factor interacting protein 1	Cytoplasm	other
chr7	ENSMUSG00000030881	Arfip2	ARFIP2	ADP ribosylation factor interacting protein 2	Cytoplasm	other
chr2	ENSMUSG00000027247	Arhgap1	ARHGAP1	Rho GTPase activating protein 1	Cytoplasm	other
chr8	ENSMUSG00000037148	Arhgap10	ARHGAP10	Rho GTPase activating protein 10	Cytoplasm	other
chr2	ENSMUSG00000041219	Arhgap11a	ARHGAP11A	Rho GTPase activating protein 11A	Cytoplasm	other
chr18	ENSMUSG00000041225	Arhgap12	ARHGAP12	Rho GTPase activating protein 12	Cytoplasm	other
chr19	ENSMUSG00000025154	Arhgap19	ARHGAP19	Rho GTPase activating protein 19	Cytoplasm	other
chr2	ENSMUSG00000036591	Arhgap21	ARHGAP21	Rho GTPase activating protein 21	Cytoplasm	other
chr11	ENSMUSG00000034255	Arhgap27	ARHGAP27	Rho GTPase activating protein 27	Cytoplasm	other
chr7	ENSMUSG00000058230	Arhgap35	ARHGAP35	Rho GTPase activating protein 35	Nucleus	transcription regulator
chr11	ENSMUSG00000033389	Arhgap44	ARHGAP44	Rho GTPase activating protein 44	Cytoplasm	other
chr12	ENSMUSG00000035133	Arhgap5	ARHGAP5	Rho GTPase activating protein 5	Cytoplasm	enzyme
chr15	ENSMUSG00000078954	Arhgap8	ARHGAP8/PRR5-ARHGAP8	Rho GTPase activating protein 8	Cytoplasm	other
chr6	ENSMUSG00000030220	Arhgdib	ARHGDIB	Rho GDP dissociation inhibitor beta	Cytoplasm	enzyme
chr17	ENSMUSG00000073433	Arhgdig	ARHGDIG	Rho GDP dissociation inhibitor gamma	Cytoplasm	other
chr3	ENSMUSG00000041977	Arhgef11	ARHGEF11	Rho guanine nucleotide exchange factor 11	Cytoplasm	other
chr9	ENSMUSG00000059495	Arhgef12	ARHGEF12	Rho guanine nucleotide exchange factor 12	Cytoplasm	other
chr8	ENSMUSG00000004568	Arhgef18	ARHGEF18	Rho/Rac guanine nucleotide exchange factor 18	Cytoplasm	other
chr3	ENSMUSG00000028059	Arhgef2	ARHGEF2	Rho/Rac guanine nucleotide exchange factor 2	Cytoplasm	other
chr6	ENSMUSG00000033542	Arhgef5	ARHGEF5	Rho guanine nucleotide exchange factor 5	Cytoplasm	other
chr17	ENSMUSG00000069729	Arid1b	ARID1B	AT-rich interaction domain 1B	Nucleus	transcription regulator
chr12	ENSMUSG00000048118	Arid4a	ARID4A	AT-rich interaction domain 4A	Nucleus	transcription regulator
chr9	ENSMUSG00000025234	Arih1	ARIH1	ariadne RBR E3 ubiquitin protein ligase 1	Cytoplasm	enzyme
chr13	ENSMUSG00000042348	Arl15	ARL15	ADP ribosylation factor like GTPase 15	Cytoplasm	other
chr19	ENSMUSG00000025035	Arl3	ARL3	ADP ribosylation factor like GTPase 3	Cytoplasm	enzyme
chr1	ENSMUSG00000049866	Arl4c	ARL4C	ADP ribosylation factor like GTPase 4C	Nucleus	enzyme
chr2	ENSMUSG00000036093	Arl5a	ARL5A	ADP ribosylation factor like GTPase 5A	Other	enzyme
chr2	ENSMUSG00000026960	Arl6ip6	ARL6IP6	ADP ribosylation factor like GTPase 6 interacting protein 6	Other	other
chr1	ENSMUSG00000026426	Arl8a	ARL8A	ADP ribosylation factor like GTPase 8A	Cytoplasm	enzyme
chr3	ENSMUSG00000015522	Arnt	ARNT	aryl hydrocarbon receptor nuclear translocator	Nucleus	transcription regulator
chr19	ENSMUSG00000003559	As3mt	AS3MT	arsenite methyltransferase	Cytoplasm	enzyme
chr12	ENSMUSG00000052632	Asap2	ASAP2	ArfGAP with SH3 domain, ankyrin repeat and PH domain 2	Nucleus	other
chr11	ENSMUSG00000020305	Asb3	ASB3/GPR75-ASB3	ankyrin repeat and SOCS box containing 3	Cytoplasm	transcription regulator
chr11	ENSMUSG00000020412	Ascc2	ASCC2	activating signal cointegrator 1 complex subunit 2	Nucleus	other
chr8	ENSMUSG00000005470	Asf1b	ASF1B	anti-silencing function 1B histone chaperone	Nucleus	other
chr3	ENSMUSG00000028053	Ash1l	ASH1L	ASH1 like histone lysine methyltransferase	Nucleus	transcription regulator
chr5	ENSMUSG00000025533	Asl	ASL	argininosuccinate lyase	Cytoplasm	enzyme
chr6	ENSMUSG00000029752	Asns	ASNS	asparagine synthetase (glutamine-hydrolyzing)	Cytoplasm	enzyme
chr19	ENSMUSG00000013662	Atad1	ATAD1	ATPase family, AAA domain containing 1	Plasma Membrane	enzyme
chr15	ENSMUSG00000022360	Atad2	ATAD2	ATPase family, AAA domain containing 2	Nucleus	enzyme
chr17	ENSMUSG00000024426	Atat1	ATAT1	alpha tubulin acetyltransferase 1	Cytoplasm	enzyme
chr7	ENSMUSG00000038539	Atf5	ATF5	activating transcription factor 5	Nucleus	transcription regulator
chr1	ENSMUSG00000026663	Atf6	ATF6	activating transcription factor 6	Cytoplasm	transcription regulator
chr17	ENSMUSG00000015461	Atf6b	ATF6B	activating transcription factor 6 beta	Nucleus	transcription regulator
chr6	ENSMUSG00000030213	Atf7ip	ATF7IP	activating transcription factor 7 interacting protein	Nucleus	transcription regulator
chr1	ENSMUSG00000026289	Atg16l1	ATG16L1	autophagy related 16 like 1	Cytoplasm	enzyme
chr19	ENSMUSG00000024773	Atg2a	ATG2A	autophagy related 2A	Plasma Membrane	other
chr16	ENSMUSG00000022663	Atg3	ATG3	autophagy related 3	Cytoplasm	enzyme
chr9	ENSMUSG00000002820	Atg4d	ATG4D	autophagy related 4D cysteine peptidase	Cytoplasm	peptidase
chr19	ENSMUSG00000024759	Atl3	ATL3	atlastin GTPase 3	Cytoplasm	other
chr8	ENSMUSG00000047388	Atmin	ATMIN	ATM interactor	Nucleus	other
chr11	ENSMUSG00000055415	Atp10b	ATP10B	ATPase phospholipid transporting 10B (putative)	Plasma Membrane	transporter
chr3	ENSMUSG00000037400	Atp11b	ATP11B	ATPase phospholipid transporting 11B (putative)	Plasma Membrane	transporter
chr3	ENSMUSG00000033161	Atp1a1	ATP1A1	ATPase Na+/K+ transporting subunit alpha 1	Plasma Membrane	transporter
chr1	ENSMUSG00000007097	Atp1a2	ATP1A2	ATPase Na+/K+ transporting subunit alpha 2	Plasma Membrane	transporter
chr10	ENSMUSG00000025436	Xrcc6bp1	ATP23	ATP23 metallopeptidase and ATP synthase assembly factor homolog	Plasma Membrane	kinase
chr9	ENSMUSG00000032570	Atp2c1	ATP2C1	ATPase secretory pathway Ca2+ transporting 1	Cytoplasm	transporter
chr15	ENSMUSG00000062683	Atp5g2	ATP5MC2	ATP synthase membrane subunit c locus 2	Cytoplasm	transporter
chr5	ENSMUSG00000038690	Atp5j2	ATP5MF	ATP synthase membrane subunit f	Cytoplasm	transporter
chr12	ENSMUSG00000021290	2010107E04Rik	ATP5MPL	ATP synthase membrane subunit 6.8PL	Cytoplasm	other
chr16	ENSMUSG00000022956	Atp5o	ATP5PO	ATP synthase peripheral stalk subunit OSCP	Cytoplasm	transporter
chr12	ENSMUSG00000020566	Atp6v1c2	ATP6V1C2	ATPase H+ transporting V1 subunit C2	Cytoplasm	transporter
chr12	ENSMUSG00000021114	Atp6v1d	ATP6V1D	ATPase H+ transporting V1 subunit D	Cytoplasm	transporter
chr5	ENSMUSG00000037685	Atp8a1	ATP8A1	ATPase phospholipid transporting 8A1	Cytoplasm	transporter
chr18	ENSMUSG00000039529	Atp8b1	ATP8B1	ATPase phospholipid transporting 8B1	Plasma Membrane	transporter
chr3	ENSMUSG00000060671	Atp8b2	ATP8B2	ATPase phospholipid transporting 8B2	Plasma Membrane	transporter
chr18	ENSMUSG00000024566	Atp9b	ATP9B	ATPase phospholipid transporting 9B (putative)	Cytoplasm	transporter
chr9	ENSMUSG00000025646	Atrip	ATRIP	ATR interacting protein	Nucleus	kinase
chr2	ENSMUSG00000027312	Atrn	ATRN	attractin	Extracellular Space	other
chr12	ENSMUSG00000021189	Atxn3	ATXN3	ataxin 3	Nucleus	peptidase
chr14	ENSMUSG00000021738	Atxn7	ATXN7	ataxin 7	Nucleus	peptidase
chr11	ENSMUSG00000059995	Atxn7l3	ATXN7L3	ataxin 7 like 3	Nucleus	transcription regulator
chr2	ENSMUSG00000027496	Aurka	AURKA	aurora kinase A	Nucleus	kinase
chr11	ENSMUSG00000020897	Aurkb	AURKB	aurora kinase B	Nucleus	kinase
chr5	ENSMUSG00000029673	Auts2	AUTS2	AUTS2, activator of transcription and developmental regulator	Nucleus	other
chr7	ENSMUSG00000074166	AW146154	AW146154	expressed sequence AW146154	Other	other
chr17	ENSMUSG00000024182	Axin1	AXIN1	axin 1	Cytoplasm	other
chr7	ENSMUSG00000097509	B230322F03Rik	B230322F03Rik		Other	other
chr2	ENSMUSG00000060802	B2m	B2M	beta-2-microglobulin	Plasma Membrane	transmembrane receptor
chr16	ENSMUSG00000074892	B3galt5	B3GALT5	beta-1,3-galactosyltransferase 5	Cytoplasm	enzyme
chr19	ENSMUSG00000047379	B3gnt1	B3GNT2	UDP-GlcNAc:betaGal beta-1,3-N-acetylglucosaminyltransferase 2	Cytoplasm	enzyme
chr11	ENSMUSG00000051650	B3gnt2	B3GNTL1	UDP-GlcNAc:betaGal beta-1,3-N-acetylglucosaminyltransferase like 1	Other	enzyme
chr11	ENSMUSG00000046605	B3gntl1	B4GALNT1	beta-1,4-N-acetyl-galactosaminyltransferase 1	Cytoplasm	enzyme
chr10	ENSMUSG00000006731	B4galnt1	B4GALT3	beta-1,4-galactosyltransferase 3	Cytoplasm	enzyme
chr1	ENSMUSG00000052423	B4galt3	B4GALT4	beta-1,4-galactosyltransferase 4	Cytoplasm	enzyme
chr16	ENSMUSG00000022793	B4galt4	B4GAT1	beta-1,4-glucuronyltransferase 1	Cytoplasm	enzyme
chr11	ENSMUSG00000001039	B9d1	B9D1	B9 domain containing 1	Plasma Membrane	other
chr5	ENSMUSG00000052139	Bre	BABAM2	BRISC and BRCA1 A complex member 2	Cytoplasm	other
chr19	ENSMUSG00000024959	Bad	BAD	BCL2 associated agonist of cell death	Cytoplasm	other
chr1	ENSMUSG00000042215	Bag2	BAG2	BCL2 associated athanogene 2	Cytoplasm	other
chr7	ENSMUSG00000030847	Bag3	BAG3	BCL2 associated athanogene 3	Cytoplasm	other
chr12	ENSMUSG00000049792	Bag5	BAG5	BCL2 associated athanogene 5	Cytoplasm	other
chr17	ENSMUSG00000024392	Bag6	BAG6	BCL2 associated athanogene 6	Nucleus	enzyme
chr5	ENSMUSG00000038859	Baiap2l1	BAIAP2L1	BAI1 associated protein 2 like 1	Cytoplasm	other
chr15	ENSMUSG00000045763	Basp1	BASP1	brain abundant membrane attached signal protein 1	Nucleus	transcription regulator
chr9	ENSMUSG00000035919	Bbs9	BBS9	Bardet-Biedl syndrome 9	Extracellular Space	other
chr16	ENSMUSG00000022641	Bbx	BBX	BBX, HMG-box containing	Nucleus	transcription regulator
chr11	ENSMUSG00000041674	BC006965	BC006965	cDNA sequence BC006965	Other	other
chr18	ENSMUSG00000103309	RP23-407E2.27	BC037039		Other	other
chr6	ENSMUSG00000087150	BC064078	BC064078	cDNA sequence BC064078	Other	other
chr8	ENSMUSG00000031955	Bcar1	BCAR1	BCAR1, Cas family scaffold protein	Plasma Membrane	enzyme
chr3	ENSMUSG00000028121	Bcar3	BCAR3	BCAR3, NSP family adaptor protein	Cytoplasm	other
chr3	ENSMUSG00000005687	Bcas2	BCAS2	BCAS2, pre-mRNA processing factor	Nucleus	other
chr3	ENSMUSG00000027792	Bche	BCHE	butyrylcholinesterase	Plasma Membrane	enzyme
chr2	ENSMUSG00000027381	Bcl2l11	BCL2L11	BCL2 like 11	Cytoplasm	other
chr6	ENSMUSG00000009112	Bcl2l13	BCL2L13	BCL2 like 13	Cytoplasm	other
chr14	ENSMUSG00000089682	Bcl2l2	BCL2L2	BCL2 like 2	Cytoplasm	other
chr7	ENSMUSG00000053175	Bcl3	BCL3	B cell CLL/lymphoma 3	Nucleus	transcription regulator
chr5	ENSMUSG00000029438	Bcl7a	BCL7A	BCL tumor suppressor 7A	Nucleus	other
chr10	ENSMUSG00000037608	Bclaf1	BCLAF1	BCL2 associated transcription factor 1	Nucleus	transcription regulator
chr19	ENSMUSG00000099757	BE692007	BE692007	expressed sequence BE692007	Other	other
chr16	ENSMUSG00000022684	Bfar	BFAR	bifunctional apoptosis regulator	Cytoplasm	enzyme
chr6	ENSMUSG00000030103	Bhlhe40	BHLHE40	basic helix-loop-helix family member e40	Nucleus	transcription regulator
chr6	ENSMUSG00000030256	Bhlhe41	Bhlhe41	basic helix-loop-helix family, member e41	Nucleus	transcription regulator
chr17	ENSMUSG00000043782	Ccdc64b	BICDL2	BICD family like cargo adaptor 2	Other	other
chr6	ENSMUSG00000004446	Bid	BID	BH3 interacting domain death agonist	Cytoplasm	other
chr18	ENSMUSG00000024381	Bin1	BIN1	bridging integrator 1	Nucleus	other
chr19	ENSMUSG00000061132	Blnk	BLNK	B cell linker	Cytoplasm	other
chr19	ENSMUSG00000057506	Bloc1s2	BLOC1S2	biogenesis of lysosomal organelles complex 1 subunit 2	Cytoplasm	other
chr2	ENSMUSG00000001999	Blvra	BLVRA	biliverdin reductase A	Cytoplasm	enzyme
chr1	ENSMUSG00000026577	Blzf1	BLZF1	basic leucine zipper nuclear factor 1	Cytoplasm	transcription regulator
chr1	ENSMUSG00000067336	Bmpr2	BMPR2	bone morphogenetic protein receptor type 2	Plasma Membrane	kinase
chr6	ENSMUSG00000030138	Bms1	BMS1	BMS1, ribosome biogenesis factor	Nucleus	other
chr16	ENSMUSG00000022687	Boc	BOC	BOC cell adhesion associated, oncogene regulated	Plasma Membrane	other
chr11	ENSMUSG00000044502	Bod1	BOD1	biorientation of chromosomes in cell division 1	Nucleus	other
chr19	ENSMUSG00000062376	2010012O05Rik	BORCS7	BLOC-1 related complex subunit 7	Cytoplasm	other
chr13	ENSMUSG00000038286	Bphl	BPHL	biphenyl hydrolase like	Cytoplasm	enzyme
chr5	ENSMUSG00000029458	Brap	BRAP	BRCA1 associated protein	Cytoplasm	enzyme
chr17	ENSMUSG00000024335	Brd2	BRD2	bromodomain containing 2	Nucleus	kinase
chr17	ENSMUSG00000024002	Brd4	Brd4	bromodomain containing 4	Nucleus	kinase
chr18	ENSMUSG00000003778	Brd8	BRD8	bromodomain containing 8	Nucleus	transcription regulator
chr12	ENSMUSG00000011158	Brf1	BRF1	BRF1, RNA polymerase III transcription initiation factor subunit	Nucleus	transcription regulator
chr5	ENSMUSG00000037905	Bri3bp	BRI3BP	BRI3 binding protein	Extracellular Space	other
chr15	ENSMUSG00000022247	Brix1	BRIX1	BRX1, biogenesis of ribosomes	Nucleus	other
chr19	ENSMUSG00000080268	Brms1	BRMS1	BRMS1, transcriptional repressor and anoikis regulator	Nucleus	enzyme
chr12	ENSMUSG00000002803	Btbd6	BTBD6	BTB domain containing 6	Cytoplasm	other
chr5	ENSMUSG00000005378	Wbscr22	BUD23	BUD23, rRNA methyltransferase and ribosome maturation factor	Nucleus	enzyme
chr12	ENSMUSG00000020547	Bzw2	BZW2	basic leucine zipper and W2 domains 2	Cytoplasm	translation regulator
chr9	ENSMUSG00000037971	1110032A03Rik	C11orf1	chromosome 11 open reading frame 1	Nucleus	other
chr19	ENSMUSG00000035372	1810055G02Rik	C11orf24	chromosome 11 open reading frame 24	Extracellular Space	other
chr2	ENSMUSG00000040591	1110051M20Rik	C11orf49	chromosome 11 open reading frame 49	Nucleus	other
chr9	ENSMUSG00000032062	2310030G06Rik	C11orf52	chromosome 11 open reading frame 52	Cytoplasm	other
chr15	ENSMUSG00000001285	Myg1	C12orf10	chromosome 12 open reading frame 10	Nucleus	other
chr5	ENSMUSG00000032840	2410131K14Rik	C12orf49	chromosome 12 open reading frame 49	Other	other
chr5	ENSMUSG00000047635	2810006K23Rik	C12orf65	chromosome 12 open reading frame 65	Other	other
chr14	ENSMUSG00000040822	1700123O20Rik	C14orf119	chromosome 14 open reading frame 119	Other	other
chr9	ENSMUSG00000032300	1700017B05Rik	C15orf39	chromosome 15 open reading frame 39	Cytoplasm	other
chr7	ENSMUSG00000030780	BC017158	C16orf58	chromosome 16 open reading frame 58	Other	other
chr16	ENSMUSG00000005983	1700037C18Rik	C16orf90	chromosome 16 open reading frame 90	Other	other
chr18	ENSMUSG00000044906	4930503L19Rik	C18orf54	chromosome 18 open reading frame 54	Extracellular Space	other
chr7	ENSMUSG00000054676	1600014C10Rik	C19orf12	chromosome 19 open reading frame 12	Cytoplasm	other
chr8	ENSMUSG00000019362	D8Ertd738e	C19orf53	chromosome 19 open reading frame 53	Nucleus	other
chr6	ENSMUSG00000042460	C1galt1	C1GALT1	core 1 synthase, glycoprotein-N-acetylgalactosamine 3-beta-galactosyltransferase 1	Plasma Membrane	enzyme
chr8	ENSMUSG00000031984	2810004N23Rik	C1orf131	chromosome 1 open reading frame 131	Nucleus	other
chr5	ENSMUSG00000089798	1700028K03Rik	C1orf146	chromosome 1 open reading frame 146	Other	other
chr8	ENSMUSG00000031983	2310022B05Rik	C1orf198	chromosome 1 open reading frame 198	Cytoplasm	other
chr1	ENSMUSG00000032666	1700025G04Rik	C1orf21	chromosome 1 open reading frame 21	Other	other
			C1orf226	chromosome 1 open reading frame 226	Other	other
chr3	ENSMUSG00000036873	2410004B18Rik	C1orf52	chromosome 1 open reading frame 52	Nucleus	other
chr1	ENSMUSG00000079283	2310009B15Rik	C1orf53	chromosome 1 open reading frame 53	Other	other
chr11	ENSMUSG00000017446	C1qtnf1	C1QTNF1	C1q and TNF related 1	Extracellular Space	other
chr9	ENSMUSG00000079592	C1qtnf5	C1QTNF5	C1q and TNF related 5	Plasma Membrane	transmembrane receptor
chr2	ENSMUSG00000027309	4930402H24Rik	C20orf194	chromosome 20 open reading frame 194	Nucleus	other
chr2	ENSMUSG00000027327	1700037H04Rik	C20orf27	chromosome 20 open reading frame 27	Other	other
chr9	ENSMUSG00000032120	C2cd2l	C2CD2L	C2CD2 like	Cytoplasm	transporter
chr6	ENSMUSG00000030279	C2cd5	C2CD5	C2 calcium dependent domain containing 5	Cytoplasm	other
chr1	ENSMUSG00000026051	1500015O10Rik	C2orf40	chromosome 2 open reading frame 40	Extracellular Space	other
chr3	ENSMUSG00000048581	E130311K13Rik	C3orf33	chromosome 3 open reading frame 33	Extracellular Space	other
chr17	ENSMUSG00000073418	C4b	C4A/C4B	complement C4B (Chido blood group)	Extracellular Space	peptidase
chr15	ENSMUSG00000022195	6030458C11Rik	C5orf22	chromosome 5 open reading frame 22	Other	other
chr13	ENSMUSG00000045767	B230219D22Rik	C5orf24	chromosome 5 open reading frame 24	Other	other
chr15	ENSMUSG00000041935	AW549877	C5orf51	chromosome 5 open reading frame 51	Other	other
chr17	ENSMUSG00000056692	D17Wsu92e	C6orf106	chromosome 6 open reading frame 106	Other	other
chr17	ENSMUSG00000050705	2310061I04Rik	C6orf136	chromosome 6 open reading frame 136	Cytoplasm	other
chr17	ENSMUSG00000052712	BC004004	C6orf89	chromosome 6 open reading frame 89	Cytoplasm	other
chr13	ENSMUSG00000039182	AW209491	C7orf25	chromosome 7 open reading frame 25	Other	other
chr9	ENSMUSG00000032373	Car12	CA12	carbonic anhydrase 12	Plasma Membrane	enzyme
chr2	ENSMUSG00000015488	Cacfd1	CACFD1	calcium channel flower domain containing 1	Plasma Membrane	ion channel
chr19	ENSMUSG00000033417	Cacul1	CACUL1	CDK2 associated cullin domain 1	Other	other
chr1	ENSMUSG00000014226	Cacybp	CACYBP	calcyclin binding protein	Nucleus	other
chr6	ENSMUSG00000017978	Cadps2	CADPS2	calcium dependent secretion activator 2	Plasma Membrane	other
chr15	ENSMUSG00000023055	Calcoco1	CALCOCO1	calcium binding and coiled-coil domain 1	Nucleus	transcription regulator
chr6	ENSMUSG00000029761	Cald1	Cald1	caldesmon 1	Plasma Membrane	other
chr12	ENSMUSG00000019370	Calm3	Calm1 (includes others)	calmodulin 1	Nucleus	other
chr17	ENSMUSG00000001175	Calm1	Calm1 (includes others)	calmodulin 1	Nucleus	other
chr7	ENSMUSG00000036438	Calm2	Calm1 (includes others)	calmodulin 1	Nucleus	other
chr8	ENSMUSG00000003814	Calr	CALR	calreticulin	Cytoplasm	transcription regulator
chr6	ENSMUSG00000030272	Camk1	CAMK1	calcium/calmodulin dependent protein kinase I	Cytoplasm	kinase
chr14	ENSMUSG00000021820	Camk2g	CAMK2G	calcium/calmodulin dependent protein kinase II gamma	Cytoplasm	kinase
chr11	ENSMUSG00000025575	Cant1	CANT1	calcium activated nucleotidase 1	Extracellular Space	enzyme
chr19	ENSMUSG00000024942	Capn1	CAPN1	calpain 1	Cytoplasm	peptidase
chr17	ENSMUSG00000037326	Capn15	CAPN15	calpain 15	Other	peptidase
chr7	ENSMUSG00000001794	Capns1	CAPNS1	calpain small subunit 1	Cytoplasm	peptidase
chr2	ENSMUSG00000027184	Caprin1	CAPRIN1	cell cycle associated protein 1	Plasma Membrane	other
chr3	ENSMUSG00000070372	Capza1	CAPZA1	capping actin protein of muscle Z-line subunit alpha 1	Cytoplasm	other
chr6	ENSMUSG00000015733	Capza2	CAPZA2	capping actin protein of muscle Z-line subunit alpha 2	Cytoplasm	other
chr9	ENSMUSG00000032185	Carm1	CARM1	coactivator associated arginine methyltransferase 1	Nucleus	transcription regulator
chr11	ENSMUSG00000034471	Caskin2	CASKIN2	CASK interacting protein 2	Cytoplasm	other
chr6	ENSMUSG00000029863	Casp2	CASP2	caspase 2	Cytoplasm	peptidase
chr3	ENSMUSG00000027997	Casp6	CASP6	caspase 6	Cytoplasm	peptidase
chr1	ENSMUSG00000026029	Casp8	CASP8	caspase 8	Nucleus	peptidase
chr2	ENSMUSG00000027187	Cat	CAT	catalase	Cytoplasm	enzyme
chr1	ENSMUSG00000045954	Sdpr	CAVIN2	caveolae associated protein 2	Plasma Membrane	other
chr7	ENSMUSG00000037060	Prkcdbp	CAVIN3	caveolae associated protein 3	Cytoplasm	other
chr2	ENSMUSG00000038533	Cbfa2t2	CBFA2T2	CBFA2/RUNX1 translocation partner 2	Nucleus	transcription regulator
chr11	ENSMUSG00000018666	Cbx1	CBX1	chromobox 1	Nucleus	transcription regulator
chr15	ENSMUSG00000009575	Cbx5	CBX5	chromobox 5	Nucleus	transcription regulator
chr8	ENSMUSG00000036686	Cc2d1a	CC2D1A	coiled-coil and C2 domain containing 1A	Cytoplasm	transcription regulator
chr11	ENSMUSG00000020482	Ccdc117	CCDC117	coiled-coil domain containing 117	Other	other
chr15	ENSMUSG00000068114	Ccdc134	CCDC134	coiled-coil domain containing 134	Other	other
chr19	ENSMUSG00000035173	Ccdc186	CCDC186	coiled-coil domain containing 186	Other	other
chr16	ENSMUSG00000022701	2610015P09Rik	CCDC191	coiled-coil domain containing 191	Other	other
chr10	ENSMUSG00000059554	Ccdc28a	CCDC28A	coiled-coil domain containing 28A	Other	other
chr11	ENSMUSG00000020925	Ccdc43	CCDC43	coiled-coil domain containing 43	Cytoplasm	other
chr10	ENSMUSG00000019897	Ccdc59	CCDC59	coiled-coil domain containing 59	Nucleus	other
chr7	ENSMUSG00000074358	Ccdc61	CCDC61	coiled-coil domain containing 61	Cytoplasm	other
chr19	ENSMUSG00000024732	Ccdc86	CCDC86	coiled-coil domain containing 86	Nucleus	other
chr7	ENSMUSG00000041375	Ccdc9	CCDC9	coiled-coil domain containing 9	Extracellular Space	other
chr7	ENSMUSG00000030613	Ccdc90b	CCDC90B	coiled-coil domain containing 90B	Cytoplasm	other
chr2	ENSMUSG00000023572	Ccndbp1	CCNDBP1	cyclin D1 binding protein 1	Nucleus	other
chr17	ENSMUSG00000072082	Ccnf	CCNF	cyclin F	Nucleus	enzyme
chr11	ENSMUSG00000020326	Ccng1	CCNG1	cyclin G1	Nucleus	other
chr12	ENSMUSG00000021258	Ccnk	CCNK	cyclin K	Nucleus	kinase
chr11	ENSMUSG00000049489	Fam58b	CCNQ	cyclin Q	Other	other
chr18	ENSMUSG00000024286	Ccny	CCNY	cyclin Y	Nucleus	other
chr19	ENSMUSG00000034108	Ccs	CCS	copper chaperone for superoxide dismutase	Cytoplasm	enzyme
chr11	ENSMUSG00000007739	Cct4	CCT4	chaperonin containing TCP1 subunit 4	Cytoplasm	other
chr5	ENSMUSG00000029447	Cct6a	CCT6A	chaperonin containing TCP1 subunit 6A	Cytoplasm	other
chr16	ENSMUSG00000022661	Cd200	CD200	CD200 molecule	Plasma Membrane	other
chr9	ENSMUSG00000035914	Cd276	CD276	CD276 molecule	Plasma Membrane	other
chr11	ENSMUSG00000044811	AF251705	CD300C	CD300c molecule	Plasma Membrane	transmembrane receptor
chr7	ENSMUSG00000047649	Cd3eap	CD3EAP	CD3e molecule associated protein	Nucleus	other
chr2	ENSMUSG00000005087	Cd44	CD44	CD44 molecule (Indian blood group)	Plasma Membrane	other
chr16	ENSMUSG00000055447	Cd47	CD47	CD47 molecule	Plasma Membrane	transmembrane receptor
chr2	ENSMUSG00000032679	Cd59a	Cd59a	CD59a antigen	Plasma Membrane	other
chr18	ENSMUSG00000024610	Cd74	CD74	CD74 molecule	Plasma Membrane	transmembrane receptor
chr2	ENSMUSG00000039128	Cdc123	CDC123	cell division cycle 123	Cytoplasm	other
chr8	ENSMUSG00000038416	Cdc16	CDC16	cell division cycle 16	Nucleus	other
chr18	ENSMUSG00000024370	Cdc23	CDC23	cell division cycle 23	Nucleus	enzyme
chr9	ENSMUSG00000032477	Cdc25a	CDC25A	cell division cycle 25A	Nucleus	phosphatase
chr9	ENSMUSG00000019471	Cdc37	CDC37	cell division cycle 37	Cytoplasm	kinase
chr19	ENSMUSG00000024769	Cdc42bpg	CDC42BPG	CDC42 binding protein kinase gamma	Cytoplasm	kinase
chr17	ENSMUSG00000036533	Cdc42ep3	CDC42EP3	CDC42 effector protein 3	Cytoplasm	other
chr12	ENSMUSG00000047832	Cdca4	CDCA4	cell division cycle associated 4	Nucleus	other
chr12	ENSMUSG00000021175	Cdca7l	CDCA7L	cell division cycle associated 7 like	Nucleus	other
chr8	ENSMUSG00000000303	Cdh1	CDH1	cadherin 1	Plasma Membrane	other
chr8	ENSMUSG00000033862	Cdk10	CDK10	cyclin dependent kinase 10	Nucleus	kinase
chr13	ENSMUSG00000041297	Cdk13	CDK13	cyclin dependent kinase 13	Nucleus	kinase
chr11	ENSMUSG00000018669	Cdk5rap3	CDK5RAP3	CDK5 regulatory subunit associated protein 3	Nucleus	other
chr17	ENSMUSG00000023067	Cdkn1a	CDKN1A	cyclin dependent kinase inhibitor 1A	Nucleus	kinase
chr6	ENSMUSG00000003031	Cdkn1b	CDKN1B	cyclin dependent kinase inhibitor 1B	Nucleus	kinase
chr9	ENSMUSG00000096472	Cdkn2d	CDKN2D	cyclin dependent kinase inhibitor 2D	Cytoplasm	transcription regulator
chr11	ENSMUSG00000050910	Cdr2l	CDR2L	cerebellar degeneration related protein 2 like	Other	other
chr9	ENSMUSG00000032803	Cdv3	CDV3	CDV3 homolog	Cytoplasm	other
chr7	ENSMUSG00000034957	Cebpa	CEBPA	CCAAT enhancer binding protein alpha	Nucleus	transcription regulator
chr2	ENSMUSG00000005506	Celf1	Celf1	CUGBP, Elav-like family member 1	Nucleus	other
chr3	ENSMUSG00000068740	Celsr2	CELSR2	cadherin EGF LAG seven-pass G-type receptor 2	Plasma Membrane	G-protein coupled receptor
chr2	ENSMUSG00000068267	Cenpb	CENPB	centromere protein B	Nucleus	other
chr5	ENSMUSG00000029253	Cenpc1	CENPC	centromere protein C	Nucleus	other
chr17	ENSMUSG00000023919	Cenpq	CENPQ	centromere protein Q	Nucleus	other
chr18	ENSMUSG00000048799	Cep120	CEP120	centrosomal protein 120	Cytoplasm	other
chr11	ENSMUSG00000039781	Cep131	CEP131	centrosomal protein 131	Cytoplasm	other
chr12	ENSMUSG00000072825	Cep170b	CEP170B	centrosomal protein 170B	Other	other
chr18	ENSMUSG00000024542	Cep192	CEP192	centrosomal protein 192	Cytoplasm	other
chr10	ENSMUSG00000019971	Cep290	CEP290	centrosomal protein 290	Cytoplasm	transcription regulator
chr19	ENSMUSG00000024989	Cep55	CEP55	centrosomal protein 55	Cytoplasm	other
chr11	ENSMUSG00000044066	Cep68	CEP68	centrosomal protein 68	Cytoplasm	other
chr19	ENSMUSG00000041491	Cep78	CEP78	centrosomal protein 78	Cytoplasm	other
chr7	ENSMUSG00000023072	Cep89	CEP89	centrosomal protein 89	Cytoplasm	other
chr3	ENSMUSG00000040774	Cept1	CEPT1	choline/ethanolamine phosphotransferase 1	Cytoplasm	enzyme
chr15	ENSMUSG00000023021	Cers5	CERS5	ceramide synthase 5	Cytoplasm	transcription regulator
chr16	ENSMUSG00000022972	1110004E09Rik	CFAP298	cilia and flagella associated protein 298	Cytoplasm	other
chr3	ENSMUSG00000068876	Cgn	CGN	cingulin	Plasma Membrane	other
chr11	ENSMUSG00000039084	Chad	CHAD	chondroadherin	Extracellular Space	other
chr8	ENSMUSG00000047710	Champ1	CHAMP1	chromosome alignment maintaining phosphoprotein 1	Nucleus	other
chr5	ENSMUSG00000070493	Chchd2	CHCHD2	coiled-coil-helix-coiled-coil-helix domain containing 2	Cytoplasm	other
chr6	ENSMUSG00000034203	Chchd4	CHCHD4	coiled-coil-helix-coiled-coil-helix domain containing 4	Cytoplasm	enzyme
chr2	ENSMUSG00000037938	Chchd5	CHCHD5	coiled-coil-helix-coiled-coil-helix domain containing 5	Other	other
chr6	ENSMUSG00000030086	Chchd6	CHCHD6	coiled-coil-helix-coiled-coil-helix domain containing 6	Cytoplasm	other
chr17	ENSMUSG00000023852	Chd1	CHD1	chromodomain helicase DNA binding protein 1	Nucleus	enzyme
chr7	ENSMUSG00000078671	Chd2	CHD2	chromodomain helicase DNA binding protein 2	Nucleus	enzyme
chr11	ENSMUSG00000018474	Chd3	CHD3	chromodomain helicase DNA binding protein 3	Nucleus	enzyme
chr14	ENSMUSG00000053754	Chd8	CHD8	chromodomain helicase DNA binding protein 8	Nucleus	enzyme
chr5	ENSMUSG00000014668	Chfr	CHFR	checkpoint with forkhead and ring finger domains	Nucleus	enzyme
chr1	ENSMUSG00000064246	Chil1	CHI3L1	chitinase 3 like 1	Extracellular Space	enzyme
chr19	ENSMUSG00000024843	Chka	CHKA	choline kinase alpha	Cytoplasm	kinase
chr8	ENSMUSG00000000743	Chmp1a	CHMP1A	charged multivesicular body protein 1A	Extracellular Space	peptidase
chr19	ENSMUSG00000032773	Chrm1	CHRM1	cholinergic receptor muscarinic 1	Plasma Membrane	G-protein coupled receptor
chr9	ENSMUSG00000033350	Chst2	CHST2	carbohydrate sulfotransferase 2	Cytoplasm	enzyme
chr7	ENSMUSG00000032640	Chsy1	CHSY1	chondroitin sulfate synthase 1	Cytoplasm	enzyme
chr3	ENSMUSG00000001017	Chtop	Chtop	chromatin target of PRMT1	Nucleus	other
chr12	ENSMUSG00000090258	Churc1	CHURC1	churchill domain containing 1	Nucleus	transcription regulator
chr2	ENSMUSG00000003662	Ciao1	CIAO1	cytosolic iron-sulfur assembly component 1	Nucleus	transcription regulator
chr9	ENSMUSG00000032381	Fam96a	CIAO2A	cytosolic iron-sulfur assembly component 2A	Extracellular Space	other
chr9	ENSMUSG00000037493	Cib2	CIB2	calcium and integrin binding family member 2	Cytoplasm	kinase
chr18	ENSMUSG00000024526	Cidea	CIDEA	cell death-inducing DFFA-like effector a	Cytoplasm	other
chr9	ENSMUSG00000042254	Cilp	CILP	cartilage intermediate layer protein	Extracellular Space	phosphatase
chr12	ENSMUSG00000034157	Cipc	CIPC	CLOCK interacting pacemaker	Nucleus	other
chr10	ENSMUSG00000039910	Cited2	CITED2	Cbp/p300 interacting transactivator with Glu/Asp rich carboxy-terminal domain 2	Nucleus	transcription regulator
chr12	ENSMUSG00000001270	Ckb	CKB	creatine kinase B	Cytoplasm	kinase
chr17	ENSMUSG00000007041	Clic1	CLIC1	chloride intracellular channel 1	Nucleus	ion channel
chr11	ENSMUSG00000006169	Clint1	CLINT1	clathrin interactor 1	Cytoplasm	other
chr5	ENSMUSG00000049550	Clip1	CLIP1	CAP-Gly domain containing linker protein 1	Cytoplasm	other
chr5	ENSMUSG00000063146	Clip2	CLIP2	CAP-Gly domain containing linker protein 2	Cytoplasm	transcription regulator
chr1	ENSMUSG00000026034	Clk1	CLK1	CDC like kinase 1	Nucleus	kinase
chr3	ENSMUSG00000068917	Clk2	CLK2	CDC like kinase 2	Nucleus	kinase
chr12	ENSMUSG00000021097	Clmn	CLMN	calmin	Cytoplasm	other
chr7	ENSMUSG00000030720	Cln3	CLN3	CLN3, battenin	Cytoplasm	other
chr14	ENSMUSG00000022125	Cln5	CLN5	CLN5, intracellular trafficking protein	Cytoplasm	other
chr5	ENSMUSG00000029238	Clock	CLOCK	clock circadian regulator	Nucleus	transcription regulator
chr17	ENSMUSG00000002660	Clpp	CLPP	caseinolytic mitochondrial matrix peptidase proteolytic subunit	Cytoplasm	peptidase
chr9	ENSMUSG00000015357	Clpx	CLPX	caseinolytic mitochondrial matrix peptidase chaperone subunit	Cytoplasm	enzyme
chr16	ENSMUSG00000014232	Cluap1	CLUAP1	clusterin associated protein 1	Nucleus	other
chr14	ENSMUSG00000025545	Clybl	CLYBL	citrate lyase beta like	Cytoplasm	enzyme
chr6	ENSMUSG00000030282	Cmas	CMAS	cytidine monophosphate N-acetylneuraminic acid synthetase	Nucleus	enzyme
chr8	ENSMUSG00000014633	Cmc2	CMC2	C-X9-C motif containing 2	Cytoplasm	other
chr16	ENSMUSG00000022748	Cmss1	CMSS1	cms1 ribosomal small subunit homolog (yeast)	Other	other
chr6	ENSMUSG00000030057	Cnbp	CNBP	CCHC-type zinc finger nucleic acid binding protein	Nucleus	transcription regulator
chr8	ENSMUSG00000036810	Cnep1r1	CNEP1R1	CTD nuclear envelope phosphatase 1 regulatory subunit 1	Nucleus	other
chr19	ENSMUSG00000024873	Cnih2	CNIH2	cornichon family AMPA receptor auxiliary protein 2	Extracellular Space	other
chr1	ENSMUSG00000062169	Cnih4	CNIH4	cornichon family AMPA receptor auxiliary protein 4	Plasma Membrane	other
chr17	ENSMUSG00000023973	Cnpy3	CNPY3	canopy FGF signaling regulator 3	Cytoplasm	other
chr2	ENSMUSG00000034903	Cobll1	COBLL1	cordon-bleu WH2 repeat protein like 1	Extracellular Space	other
chr8	ENSMUSG00000031979	Cog2	COG2	component of oligomeric golgi complex 2	Cytoplasm	transporter
chr3	ENSMUSG00000027742	Cog6	COG6	component of oligomeric golgi complex 6	Cytoplasm	transporter
chr17	ENSMUSG00000024330	Col11a2	COL11A2	collagen type XI alpha 2 chain	Extracellular Space	other
chr11	ENSMUSG00000001506	Col1a1	COL1A1	collagen type I alpha 1 chain	Extracellular Space	other
chr1	ENSMUSG00000026043	Col3a1	COL3A1	collagen type III alpha 1 chain	Extracellular Space	other
chr13	ENSMUSG00000021669	Col4a3bp	COL4A3BP	collagen type IV alpha 3 binding protein	Cytoplasm	kinase
chr1	ENSMUSG00000026042	Col5a2	COL5A2	collagen type V alpha 2 chain	Extracellular Space	other
chr1	ENSMUSG00000048126	Col6a3	COL6A3	collagen type VI alpha 3 chain	Extracellular Space	other
chr9	ENSMUSG00000025650	Col7a1	COL7A1	collagen type VII alpha 1 chain	Extracellular Space	other
chr16	ENSMUSG00000068196	Col8a1	COL8A1	collagen type VIII alpha 1 chain	Extracellular Space	other
chr1	ENSMUSG00000026147	Col9a1	COL9A1	collagen type IX alpha 1 chain	Extracellular Space	other
chr18	ENSMUSG00000042705	Commd10	COMMD10	COMM domain containing 10	Other	other
chr3	ENSMUSG00000036513	Commd2	COMMD2	COMM domain containing 2	Other	other
chr2	ENSMUSG00000056941	Commd7	COMMD7	COMM domain containing 7	Cytoplasm	other
chr1	ENSMUSG00000040782	Rfwd2	COP1	COP1, E3 ubiquitin ligase	Cytoplasm	enzyme
chr1	ENSMUSG00000026553	Copa	COPA	coatomer protein complex subunit alpha	Cytoplasm	transporter
chr7	ENSMUSG00000030754	Copb1	COPB1	coatomer protein complex subunit beta 1	Cytoplasm	transporter
chr2	ENSMUSG00000027206	Cops2	Cops2	COP9 signalosome subunit 2	Nucleus	transcription regulator
chr1	ENSMUSG00000034432	Cops8	COPS8	COP9 signalosome subunit 8	Nucleus	other
chr15	ENSMUSG00000060992	Copz1	COPZ1	coatomer protein complex subunit zeta 1	Cytoplasm	transporter
chr11	ENSMUSG00000018672	Copz2	COPZ2	coatomer protein complex subunit zeta 2	Cytoplasm	transporter
chr1	ENSMUSG00000025981	Coq10b	COQ10B	coenzyme Q10B	Cytoplasm	other
chr7	ENSMUSG00000030707	Coro1a	CORO1A	coronin 1A	Cytoplasm	other
chr11	ENSMUSG00000042148	Cox10	COX10	cytochrome c oxidase assembly factor heme A:farnesyltransferase COX10	Cytoplasm	enzyme
chr19	ENSMUSG00000040018	Cox15	COX15	cytochrome c oxidase assembly homolog COX15	Cytoplasm	enzyme
chr1	ENSMUSG00000026500	Cox20	COX20	cytochrome c oxidase assembly factor COX20	Cytoplasm	other
chr17	ENSMUSG00000024248	Cox7a2l	COX7A2L	cytochrome c oxidase subunit 7A2 like	Cytoplasm	enzyme
chr8	ENSMUSG00000037852	Cpe	CPE	carboxypeptidase E	Cytoplasm	peptidase
chr11	ENSMUSG00000020300	Cpeb4	CPEB4	cytoplasmic polyadenylation element binding protein 4	Plasma Membrane	other
chr15	ENSMUSG00000052560	Cpne8	CPNE8	copine 8	Cytoplasm	other
chr12	ENSMUSG00000041781	Cpsf2	CPSF2	cleavage and polyadenylation specific factor 2	Nucleus	other
chr12	ENSMUSG00000054309	Cpsf3	CPSF3	cleavage and polyadenylation specific factor 3	Nucleus	enzyme
chr10	ENSMUSG00000055531	Cpsf6	CPSF6	cleavage and polyadenylation specific factor 6	Nucleus	other
chr19	ENSMUSG00000024900	Cpt1a	CPT1A	carnitine palmitoyltransferase 1A	Cytoplasm	enzyme
chr2	ENSMUSG00000027408	Cpxm1	CPXM1	carboxypeptidase X, M14 family member 1	Extracellular Space	peptidase
chr3	ENSMUSG00000004885	Crabp2	CRABP2	cellular retinoic acid binding protein 2	Cytoplasm	transporter
chr17	ENSMUSG00000044279	Crb3	Crb3	crumbs family member 3	Plasma Membrane	other
chr6	ENSMUSG00000038648	Creb3l2	CREB3L2	cAMP responsive element binding protein 3 like 2	Nucleus	transcription regulator
chr3	ENSMUSG00000027938	Creb3l4	CREB3L4	cAMP responsive element binding protein 3 like 4	Nucleus	transcription regulator
chr16	ENSMUSG00000022521	Crebbp	CREBBP	CREB binding protein	Nucleus	transcription regulator
chr7	ENSMUSG00000051451	Crebzf	CREBZF	CREB/ATF bZIP transcription factor	Nucleus	transcription regulator
chr17	ENSMUSG00000024074	Crim1	CRIM1	cysteine rich transmembrane BMP regulator 1	Extracellular Space	kinase
chr12	ENSMUSG00000006356	Crip2	Crip2	cysteine rich protein 2	Plasma Membrane	other
chr17	ENSMUSG00000024146	Cript	CRIPT	CXXC repeat containing interactor of PDZ3 domain	Cytoplasm	other
chr11	ENSMUSG00000017776	Crk	CRK	CRK proto-oncogene, adaptor protein	Cytoplasm	other
chr5	ENSMUSG00000033467	Crlf2	CRLF2	cytokine receptor like factor 2	Plasma Membrane	transmembrane receptor
chr2	ENSMUSG00000001767	Crnkl1	CRNKL1	crooked neck pre-mRNA splicing factor 1	Nucleus	other
chr18	ENSMUSG00000024621	Csf1r	CSF1R	colony stimulating factor 1 receptor	Plasma Membrane	kinase
chr6	ENSMUSG00000042042	Csgalnact2	CSGALNACT2	chondroitin sulfate N-acetylgalactosaminyltransferase 2	Cytoplasm	enzyme
chr5	ENSMUSG00000001622	Csn3	CSN3	casein kappa	Extracellular Space	other
chr18	ENSMUSG00000024576	Csnk1a1	CSNK1A1	casein kinase 1 alpha 1	Cytoplasm	kinase
chr11	ENSMUSG00000025162	Csnk1d	CSNK1D	casein kinase 1 delta	Cytoplasm	kinase
chr9	ENSMUSG00000032384	Csnk1g1	CSNK1G1	casein kinase 1 gamma 1	Cytoplasm	kinase
chr18	ENSMUSG00000073563	Csnk1g3	CSNK1G3	casein kinase 1 gamma 3	Cytoplasm	kinase
chr17	ENSMUSG00000024387	Csnk2b	CSNK2B	casein kinase 2 beta	Cytoplasm	kinase
chr9	ENSMUSG00000032482	Cspg5	CSPG5	chondroitin sulfate proteoglycan 5	Extracellular Space	growth factor
chr1	ENSMUSG00000026421	Csrp1	CSRP1	cysteine and glycine rich protein 1	Nucleus	other
chr10	ENSMUSG00000020186	Csrp2	CSRP2	cysteine and glycine rich protein 2	Nucleus	other
chr2	ENSMUSG00000027447	Cst3	CST3	cystatin C	Extracellular Space	other
chr2	ENSMUSG00000027498	Cstf1	CSTF1	cleavage stimulation factor subunit 1	Nucleus	other
chr19	ENSMUSG00000053536	Cstf2t	CSTF2T	cleavage stimulation factor subunit 2 tau variant	Nucleus	other
chr2	ENSMUSG00000027176	Cstf3	CSTF3	cleavage stimulation factor subunit 3	Nucleus	other
chr7	ENSMUSG00000030970	Ctbp2	CTBP2	C-terminal binding protein 2	Nucleus	transcription regulator
chr11	ENSMUSG00000018559	Ctdnep1	CTDNEP1	CTD nuclear envelope phosphatase 1	Extracellular Space	phosphatase
chr10	ENSMUSG00000078429	Ctdsp2	CTDSP2	CTD small phosphatase 2	Nucleus	phosphatase
chr2	ENSMUSG00000033411	Ctdspl2	CTDSPL2	CTD small phosphatase like 2	Nucleus	phosphatase
chr2	ENSMUSG00000034101	Ctnnd1	CTNND1	catenin delta 1	Nucleus	other
chr7	ENSMUSG00000007891	Ctsd	CTSD	cathepsin D	Cytoplasm	peptidase
chr19	ENSMUSG00000083282	Ctsf	CTSF	cathepsin F	Cytoplasm	peptidase
chr9	ENSMUSG00000032359	Ctsh	CTSH	cathepsin H	Cytoplasm	peptidase
chr13	ENSMUSG00000021477	Ctsl	CTSS	cathepsin S	Cytoplasm	peptidase
chr3	ENSMUSG00000038642	Ctss	CTSV	cathepsin V	Cytoplasm	peptidase
chr3	ENSMUSG00000062127	Cttnbp2nl	CTTNBP2NL	CTTNBP2 N-terminal like	Cytoplasm	other
chr8	ENSMUSG00000049482	Ctu2	CTU2	cytosolic thiouridylase subunit 2	Cytoplasm	other
chr19	ENSMUSG00000025193	Cutc	CUTC	cutC copper transporter	Cytoplasm	other
chr2	ENSMUSG00000027014	Cwc22	CWC22	CWC22 spliceosome associated protein homolog	Nucleus	other
chr19	ENSMUSG00000025200	Cwf19l1	CWF19L1	CWF19 like 1, cell cycle control (S. pombe)	Other	other
chr16	ENSMUSG00000022865	Cxadr	CXADR	CXADR, Ig-like cell adhesion molecule	Plasma Membrane	transmembrane receptor
chr6	ENSMUSG00000061353	Cxcl12	CXCL12	C-X-C motif chemokine ligand 12	Extracellular Space	cytokine
chr13	ENSMUSG00000021508	Cxcl14	CXCL14	C-X-C motif chemokine ligand 14	Extracellular Space	cytokine
chr18	ENSMUSG00000046668	Cxxc5	CXXC5	CXXC finger protein 5	Nucleus	other
chr19	ENSMUSG00000034445	Cyb561a3	CYB561A3	cytochrome b561 family member A3	Cytoplasm	other
chr7	ENSMUSG00000030447	Cyfip1	CYFIP1	cytoplasmic FMR1 interacting protein 1	Cytoplasm	other
chr11	ENSMUSG00000020810	Cygb	CYGB	cytoglobin	Cytoplasm	transporter
chr1	ENSMUSG00000049439	Cyp20a1	CYP20A1	cytochrome P450 family 20 subfamily A member 1	Other	enzyme
chr15	ENSMUSG00000061740	Cyp2d22	Cyp2d22	cytochrome P450, family 2, subfamily d, polypeptide 22	Cytoplasm	enzyme
chr17	ENSMUSG00000024055	Cyp4f13	CYP4F3	cytochrome P450 family 4 subfamily F member 3	Cytoplasm	enzyme
chr5	ENSMUSG00000001467	Cyp51	CYP51A1	cytochrome P450 family 51 subfamily A member 1	Cytoplasm	enzyme
chr7	ENSMUSG00000003269	Cyth2	CYTH2	cytohesin 2	Cytoplasm	other
chr5	ENSMUSG00000062329	Cytl1	CYTL1	cytokine like 1	Extracellular Space	cytokine
chr12	ENSMUSG00000097121	D130020L05Rik	D130020L05Rik	RIKEN cDNA D130020L05 gene	Other	other
chr16	ENSMUSG00000087190	D430001F17Rik	D430001F17Rik	RIKEN cDNA D430001F17 gene	Other	other
chr17	ENSMUSG00000097405	D630044L22Rik	D630044L22Rik		Other	other
chr12	ENSMUSG00000034574	Daam1	DAAM1	dishevelled associated activator of morphogenesis 1	Cytoplasm	other
chr13	ENSMUSG00000021559	Dapk1	DAPK1	death associated protein kinase 1	Cytoplasm	kinase
chr17	ENSMUSG00000002307	Daxx	DAXX	death domain associated protein	Nucleus	transcription regulator
chr15	ENSMUSG00000000346	Dazap2	DAZAP2	DAZ associated protein 2	Nucleus	other
chr11	ENSMUSG00000020476	Dbnl	DBNL	drebrin like	Cytoplasm	other
chr9	ENSMUSG00000040325	Vprbp	DCAF1	DDB1 and CUL4 associated factor 1	Nucleus	kinase
chr14	ENSMUSG00000022214	Dcaf11	DCAF11	DDB1 and CUL4 associated factor 11	Nucleus	other
chr15	ENSMUSG00000022300	Dcaf13	DCAF13	DDB1 and CUL4 associated factor 13	Nucleus	other
chr8	ENSMUSG00000037103	Dcaf15	DCAF15	DDB1 and CUL4 associated factor 15	Other	other
chr12	ENSMUSG00000049106	Dcaf5	DCAF5	DDB1 and CUL4 associated factor 5	Cytoplasm	other
chr1	ENSMUSG00000026571	Dcaf6	DCAF6	DDB1 and CUL4 associated factor 6	Nucleus	transcription regulator
chr1	ENSMUSG00000026554	Dcaf8	DCAF8	DDB1 and CUL4 associated factor 8	Nucleus	other
chr16	ENSMUSG00000035107	Dcbld2	DCBLD2	discoidin, CUB and LCCL domain containing 2	Plasma Membrane	other
chr18	ENSMUSG00000024472	Dcp2	DCP2	decapping mRNA 2	Nucleus	enzyme
chr8	ENSMUSG00000031562	Dctd	DCTD	dCMP deaminase	Cytoplasm	enzyme
chr18	ENSMUSG00000024603	Dctn4	DCTN4	dynactin subunit 4	Nucleus	other
chr8	ENSMUSG00000031516	Dctn6	DCTN6	dynactin subunit 6	Cytoplasm	enzyme
chr17	ENSMUSG00000007039	Ddah2	DDAH2	dimethylarginine dimethylaminohydrolase 2	Cytoplasm	enzyme
chr19	ENSMUSG00000024740	Ddb1	DDB1	damage specific DNA binding protein 1	Nucleus	other
chr2	ENSMUSG00000002109	Ddb2	DDB2	damage specific DNA binding protein 2	Nucleus	other
chr17	ENSMUSG00000003534	Ddr1	DDR1	discoidin domain receptor tyrosine kinase 1	Plasma Membrane	kinase
chr12	ENSMUSG00000037149	Ddx1	DDX1	DEAD-box helicase 1	Nucleus	enzyme
chr1	ENSMUSG00000001674	Ddx18	DDX18	DEAD-box helicase 18	Nucleus	enzyme
chr8	ENSMUSG00000015023	Ddx19a	DDX19A	DEAD-box helicase 19A	Nucleus	enzyme
chr3	ENSMUSG00000027905	Ddx20	DDX20	DEAD-box helicase 20	Nucleus	transcription regulator
chr8	ENSMUSG00000005481	Ddx39	DDX39A	DExD-box helicase 39A	Nucleus	enzyme
chr13	ENSMUSG00000021494	Ddx41	DDX41	DEAD-box helicase 41	Nucleus	enzyme
chr13	ENSMUSG00000021500	Ddx46	DDX46	DEAD-box helicase 46	Nucleus	enzyme
chr5	ENSMUSG00000029599	Ddx54	DDX54	DEAD-box helicase 54	Nucleus	transcription regulator
chr9	ENSMUSG00000032097	Ddx6	DDX6	DEAD-box helicase 6	Nucleus	enzyme
chr17	ENSMUSG00000036775	Decr2	DECR2	2,4-dienoyl-CoA reductase 2	Cytoplasm	enzyme
chr1	ENSMUSG00000013973	Dedd	DEDD	death effector domain containing	Nucleus	other
chr8	ENSMUSG00000001482	Def8	DEF8	differentially expressed in FDCP 8 homolog	Other	other
chr1	ENSMUSG00000038633	Degs1	DEGS1	delta 4-desaturase, sphingolipid 1	Plasma Membrane	enzyme
chr13	ENSMUSG00000021377	Dek	DEK	DEK proto-oncogene	Nucleus	transcription regulator
chr15	ENSMUSG00000022419	Deptor	DEPTOR	DEP domain containing MTOR interacting protein	Cytoplasm	other
chr6	ENSMUSG00000030225	Dera	DERA	deoxyribose-phosphate aldolase	Cytoplasm	enzyme
chr1	ENSMUSG00000026502	Desi2	DESI2	desumoylating isopeptidase 2	Cytoplasm	enzyme
chr1	ENSMUSG00000070738	Dgkd	DGKD	diacylglycerol kinase delta	Cytoplasm	kinase
chr7	ENSMUSG00000058454	Dhcr7	DHCR7	7-dehydrocholesterol reductase	Cytoplasm	enzyme
chr8	ENSMUSG00000060038	Dhps	DHPS	deoxyhypusine synthase	Cytoplasm	enzyme
chr14	ENSMUSG00000002332	Dhrs1	DHRS1	dehydrogenase/reductase 1	Cytoplasm	enzyme
chr14	ENSMUSG00000022210	Dhrs4	DHRS4	dehydrogenase/reductase 4	Cytoplasm	enzyme
chr17	ENSMUSG00000024422	Dhx16	DHX16	DEAH-box helicase 16	Nucleus	enzyme
chr9	ENSMUSG00000032480	Dhx30	DHX30	DExH-box helicase 30	Nucleus	enzyme
chr11	ENSMUSG00000040620	Dhx33	DHX33	DEAH-box helicase 33	Nucleus	enzyme
chr7	ENSMUSG00000006019	Dhx34	DHX34	DExH-box helicase 34	Other	enzyme
chr3	ENSMUSG00000027770	Dhx36	DHX36	DEAH-box helicase 36	Cytoplasm	enzyme
chr11	ENSMUSG00000017830	Dhx58	DHX58	DExH-box helicase 58	Cytoplasm	enzyme
chr1	ENSMUSG00000042699	Dhx9	DHX9	DExH-box helicase 9	Nucleus	enzyme
chr5	ENSMUSG00000029433	Diablo	DIABLO	diablo IAP-binding mitochondrial protein	Cytoplasm	other
chr18	ENSMUSG00000024456	Diap1	DIAPH1	diaphanous related formin 1	Plasma Membrane	other
chr9	ENSMUSG00000032064	Dixdc1	DIXDC1	DIX domain containing 1	Cytoplasm	other
chr9	ENSMUSG00000000168	Dlat	DLAT	dihydrolipoamide S-acetyltransferase	Cytoplasm	enzyme
chr17	ENSMUSG00000003279	Dlgap1	DLGAP1	DLG associated protein 1	Plasma Membrane	other
chr2	ENSMUSG00000061689	Dlgap4	DLGAP4	DLG associated protein 4	Plasma Membrane	other
chr14	ENSMUSG00000037544	Dlgap5	DLGAP5	DLG associated protein 5	Nucleus	phosphatase
chr17	ENSMUSG00000014773	Dll1	DLL1	delta like canonical Notch ligand 1	Plasma Membrane	enzyme
chr14	ENSMUSG00000022099	Dmtn	DMTN	dematin actin binding protein	Plasma Membrane	other
chr7	ENSMUSG00000030410	Dmwd	DMWD	DM1 locus, WD repeat containing	Nucleus	other
chr12	ENSMUSG00000020973	Dnaaf2	DNAAF2	dynein axonemal assembly factor 2	Cytoplasm	other
chr8	ENSMUSG00000005483	Dnajb1	DNAJB1	DnaJ heat shock protein family (Hsp40) member B1	Nucleus	transcription regulator
chr15	ENSMUSG00000038009	Dnajc22	DNAJC22	DnaJ heat shock protein family (Hsp40) member C22	Other	other
chr2	ENSMUSG00000000826	Dnajc5	DNAJC5	DnaJ heat shock protein family (Hsp40) member C5	Plasma Membrane	other
chr11	ENSMUSG00000014195	Dnajc7	DNAJC7	DnaJ heat shock protein family (Hsp40) member C7	Cytoplasm	other
chr9	ENSMUSG00000033335	Dnm2	DNM2	dynamin 2	Plasma Membrane	enzyme
chr19	ENSMUSG00000025195	Dnmbp	DNMBP	dynamin binding protein	Cytoplasm	other
chr9	ENSMUSG00000004099	Dnmt1	DNMT1	DNA methyltransferase 1	Nucleus	enzyme
chr1	ENSMUSG00000026209	Dnpep	DNPEP	aspartyl aminopeptidase	Cytoplasm	peptidase
chr9	ENSMUSG00000032198	Dock6	DOCK6	dedicator of cytokinesis 6	Cytoplasm	other
chr19	ENSMUSG00000052085	Dock8	DOCK8	dedicator of cytokinesis 8	Cytoplasm	other
chr14	ENSMUSG00000025558	Dock9	DOCK9	dedicator of cytokinesis 9	Cytoplasm	other
chr2	ENSMUSG00000026856	Dolpp1	DOLPP1	dolichyldiphosphatase 1	Cytoplasm	enzyme
chr9	ENSMUSG00000034973	Dopey1	DOP1A	DOP1 leucine zipper like protein A	Cytoplasm	other
chr9	ENSMUSG00000032123	Dpagt1	DPAGT1	dolichyl-phosphate N-acetylglucosaminephosphotransferase 1	Cytoplasm	enzyme
chr19	ENSMUSG00000024826	Dpf2	DPF2	double PHD fingers 2	Nucleus	other
chr11	ENSMUSG00000078789	Dph1	DPH1	diphthamide biosynthesis 1	Cytoplasm	other
chr2	ENSMUSG00000026975	Dph7	DPH7	diphthamide biosynthesis 7	Cytoplasm	other
chr19	ENSMUSG00000063904	Dpp3	DPP3	dipeptidyl peptidase 3	Cytoplasm	peptidase
chr9	ENSMUSG00000032393	Dpp8	DPP8	dipeptidyl peptidase 8	Cytoplasm	peptidase
chr1	ENSMUSG00000026574	Dpt	DPT	dermatopontin	Extracellular Space	other
chr9	ENSMUSG00000043067	Dpy19l1	DPY19L1	dpy-19 like C-mannosyltransferase 1	Other	other
chr5	ENSMUSG00000029265	Dr1	DR1	down-regulator of transcription 1	Nucleus	transcription regulator
chr19	ENSMUSG00000024914	Drap1	DRAP1	DR1 associated protein 1	Nucleus	transcription regulator
chr11	ENSMUSG00000020457	Drg1	DRG1	developmentally regulated GTP binding protein 1	Cytoplasm	other
chr15	ENSMUSG00000022191	Drosha	DROSHA	drosha ribonuclease III	Nucleus	enzyme
chr18	ENSMUSG00000024331	Dsc2	DSC2	desmocollin 2	Plasma Membrane	other
chr1	ENSMUSG00000038702	Dsel	DSEL	dermatan sulfate epimerase like	Extracellular Space	enzyme
chr18	ENSMUSG00000044393	Dsg2	DSG2	desmoglein 2	Plasma Membrane	other
chr13	ENSMUSG00000054889	Dsp	DSP	desmoplakin	Plasma Membrane	other
chr1	ENSMUSG00000026131	Dst	Dst	dystonin	Plasma Membrane	other
chr12	ENSMUSG00000020956	Dtd2	DTD2	D-tyrosyl-tRNA deacylase 2 (putative)	Other	other
chr10	ENSMUSG00000040415	Dtx3	DTX3	deltex E3 ubiquitin ligase 3	Cytoplasm	other
chr19	ENSMUSG00000039982	Dtx4	DTX4	deltex E3 ubiquitin ligase 4	Cytoplasm	enzyme
chr2	ENSMUSG00000033268	Duox1	DUOX1	dual oxidase 1	Plasma Membrane	enzyme
chr2	ENSMUSG00000027224	Duoxa1	DUOXA1	dual oxidase maturation factor 1	Plasma Membrane	other
chr6	ENSMUSG00000030002	Dusp11	DUSP11	dual specificity phosphatase 11	Nucleus	phosphatase
chr1	ENSMUSG00000026659	Dusp12	DUSP12	dual specificity phosphatase 12	Nucleus	phosphatase
chr8	ENSMUSG00000031530	Dusp4	DUSP4	dual specificity phosphatase 4	Nucleus	phosphatase
chr11	ENSMUSG00000020888	Dvl2	DVL2	dishevelled segment polarity protein 2	Cytoplasm	other
chr2	ENSMUSG00000027012	Dync1i2	Dync1i2	dynein cytoplasmic 1 intermediate chain 2	Cytoplasm	other
chr17	ENSMUSG00000024253	Dync2li1	DYNC2LI1	dynein cytoplasmic 2 light intermediate chain 1	Cytoplasm	other
chr7	ENSMUSG00000074210	E130208F15Rik	E130208F15Rik		Other	other
chr2	ENSMUSG00000027490	E2f1	E2F1	E2F transcription factor 1	Nucleus	transcription regulator
chr12	ENSMUSG00000057469	E2f6	E2F6	E2F transcription factor 6	Nucleus	transcription regulator
chr17	ENSMUSG00000024137	E4f1	E4F1	E4F transcription factor 1	Nucleus	transcription regulator
chr12	ENSMUSG00000054302	Eapp	EAPP	E2F associated phosphoprotein	Cytoplasm	other
chr10	ENSMUSG00000019883	Echdc1	ECHDC1	ethylmalonyl-CoA decarboxylase 1	Cytoplasm	enzyme
chr7	ENSMUSG00000025465	Echs1	ECHS1	enoyl-CoA hydratase, short chain 1	Cytoplasm	enzyme
chr13	ENSMUSG00000021417	Eci2	ECI2	enoyl-CoA delta isomerase 2	Cytoplasm	enzyme
chr13	ENSMUSG00000021416	Eci3	Eci3	enoyl-Coenzyme A delta isomerase 3	Cytoplasm	enzyme
chr3	ENSMUSG00000028108	Ecm1	ECM1	extracellular matrix protein 1	Extracellular Space	transporter
chr9	ENSMUSG00000066839	Ecsit	ECSIT	ECSIT signalling integrator	Nucleus	transcription regulator
chr6	ENSMUSG00000030104	Edem1	EDEM1	ER degradation enhancing alpha-mannosidase like protein 1	Cytoplasm	enzyme
chr1	ENSMUSG00000043019	Edem3	EDEM3	ER degradation enhancing alpha-mannosidase like protein 3	Cytoplasm	enzyme
chr7	ENSMUSG00000030619	Eed	EED	embryonic ectoderm development	Nucleus	transcription regulator
chr13	ENSMUSG00000001707	Eef1e1	EEF1E1	eukaryotic translation elongation factor 1 epsilon 1	Cytoplasm	translation regulator
chr19	ENSMUSG00000071644	Eef1g	EEF1G	eukaryotic translation elongation factor 1 gamma	Cytoplasm	translation regulator
chr16	ENSMUSG00000022544	Fam86	EEF2KMT	eukaryotic elongation factor 2 lysine methyltransferase	Cytoplasm	enzyme
chr19	ENSMUSG00000024909	Efemp2	EFEMP2	EGF containing fibulin extracellular matrix protein 2	Extracellular Space	other
chr14	ENSMUSG00000022203	Efs	EFS	embryonal Fyn-associated substrate	Cytoplasm	other
chr11	ENSMUSG00000020929	Eftud2	EFTUD2	elongation factor Tu GTP binding domain containing 2	Nucleus	enzyme
chr11	ENSMUSG00000020122	Egfr	EGFR	epidermal growth factor receptor	Plasma Membrane	kinase
chr8	ENSMUSG00000031987	Egln1	EGLN1	egl-9 family hypoxia inducible factor 1	Cytoplasm	enzyme
chr19	ENSMUSG00000024772	Ehd1	EHD1	EH domain containing 1	Cytoplasm	other
chr7	ENSMUSG00000074364	Ehd2	EHD2	EH domain containing 2	Nucleus	other
chr17	ENSMUSG00000024065	Ehd3	EHD3	EH domain containing 3	Cytoplasm	other
chr2	ENSMUSG00000027293	Ehd4	EHD4	EH domain containing 4	Plasma Membrane	enzyme
chr2	ENSMUSG00000012350	Ehf	EHF	ETS homologous factor	Nucleus	transcription regulator
chr2	ENSMUSG00000036893	Ehmt1	EHMT1	euchromatic histone lysine methyltransferase 1	Nucleus	transcription regulator
chr3	ENSMUSG00000027810	Eif2a	EIF2A	eukaryotic translation initiation factor 2A	Cytoplasm	translation regulator
chr5	ENSMUSG00000029388	Eif2b1	EIF2B1	eukaryotic translation initiation factor 2B subunit alpha	Cytoplasm	translation regulator
chr15	ENSMUSG00000022336	Eif3e	EIF3E	eukaryotic translation initiation factor 3 subunit E	Cytoplasm	other
chr9	ENSMUSG00000070319	Eif3g	EIF3G	eukaryotic translation initiation factor 3 subunit G	Cytoplasm	other
chr7	ENSMUSG00000053565	Eif3k	EIF3K	eukaryotic translation initiation factor 3 subunit K	Cytoplasm	translation regulator
chr2	ENSMUSG00000027170	Eif3m	EIF3M	eukaryotic translation initiation factor 3 subunit M	Cytoplasm	other
chr11	ENSMUSG00000025580	Eif4a3	EIF4A3	eukaryotic translation initiation factor 4A3	Nucleus	enzyme
chr1	ENSMUSG00000026254	Eif4e2	EIF4E2	eukaryotic translation initiation factor 4E family member 2	Cytoplasm	translation regulator
chr5	ENSMUSG00000040731	Eif4h	EIF4H	eukaryotic translation initiation factor 4H	Cytoplasm	translation regulator
chr11	ENSMUSG00000078812	Eif5a	EIF5A	eukaryotic translation initiation factor 5A	Cytoplasm	translation regulator
chr2	ENSMUSG00000027613	Eif6	EIF6	eukaryotic translation initiation factor 6	Cytoplasm	translation regulator
chr11	ENSMUSG00000020549	Elac2	ELAC2	elaC ribonuclease Z 2	Nucleus	enzyme
chr3	ENSMUSG00000037174	Elf2	ELF2	E74 like ETS transcription factor 2	Nucleus	transcription regulator
chr2	ENSMUSG00000027186	Elf5	Elf5	E74-like factor 5	Cytoplasm	transcription regulator
chr8	ENSMUSG00000035151	Elmod2	ELMOD2	ELMO domain containing 2	Other	other
chr9	ENSMUSG00000013822	Elof1	ELOF1	elongation factor 1 homolog	Nucleus	other
chr7	ENSMUSG00000008140	Emc10	EMC10	ER membrane protein complex subunit 10	Cytoplasm	other
chr15	ENSMUSG00000022337	Emc2	EMC2	ER membrane protein complex subunit 2	Nucleus	other
chr17	ENSMUSG00000073436	Eme2	EME2	essential meiotic structure-specific endonuclease subunit 2	Other	other
chr11	ENSMUSG00000034164	Emid1	EMID1	EMI domain containing 1	Extracellular Space	other
chr7	ENSMUSG00000040811	Eml2	EML2	echinoderm microtubule associated protein like 2	Cytoplasm	other
chr12	ENSMUSG00000051166	Eml5	EML5	echinoderm microtubule associated protein like 5	Cytoplasm	other
chr6	ENSMUSG00000030208	Emp1	EMP1	epithelial membrane protein 1	Plasma Membrane	other
chr1	ENSMUSG00000022995	Enah	ENAH	ENAH, actin regulator	Plasma Membrane	other
chr13	ENSMUSG00000041773	Enc1	ENC1	ectodermal-neural cortex 1	Nucleus	peptidase
chr17	ENSMUSG00000023960	Enpp5	ENPP5	ectonucleotide pyrophosphatase/phosphodiesterase 5 (putative)	Extracellular Space	enzyme
chr3	ENSMUSG00000038619	Ensa	ENSA	endosulfine alpha	Cytoplasm	transporter
chr15	ENSMUSG00000055024	Ep300	EP300	E1A binding protein p300	Nucleus	transcription regulator
chr17	ENSMUSG00000024140	Epas1	EPAS1	endothelial PAS domain protein 1	Nucleus	transcription regulator
chr2	ENSMUSG00000027624	Epb4.1l1	EPB41L1	erythrocyte membrane protein band 4.1 like 1	Plasma Membrane	other
chr18	ENSMUSG00000024376	Epb4.1l4a	EPB41L4A	erythrocyte membrane protein band 4.1 like 4A	Extracellular Space	other
chr18	ENSMUSG00000087590	2410004N09Rik	Epb41l4aos	erythrocyte membrane protein band 4.1 like 4a, opposite strand	Other	other
chr18	ENSMUSG00000024240	Epc1	EPC1	enhancer of polycomb homolog 1	Nucleus	transcription regulator
chr2	ENSMUSG00000069495	Epc2	EPC2	enhancer of polycomb homolog 2	Other	other
chr18	ENSMUSG00000039840	Epg5	EPG5	ectopic P-granules autophagy protein 5 homolog	Other	other
chr11	ENSMUSG00000001036	Epn2	EPN2	epsin 2	Cytoplasm	other
chr11	ENSMUSG00000010080	Epn3	EPN3	epsin 3	Cytoplasm	other
chr6	ENSMUSG00000015766	Eps8	EPS8	epidermal growth factor receptor pathway substrate 8	Plasma Membrane	peptidase
chr11	ENSMUSG00000062312	Erbb2	ERBB2	erb-b2 receptor tyrosine kinase 2	Plasma Membrane	kinase
chr6	ENSMUSG00000030172	Erc1	ERC1	ELKS/RAB6-interacting/CAST family member 1	Cytoplasm	other
chr1	ENSMUSG00000026048	Ercc5	ERCC5	ERCC excision repair 5, endonuclease	Nucleus	enzyme
chr13	ENSMUSG00000021470	Ercc6l2	ERCC6L2	ERCC excision repair 6 like 2	Other	enzyme
chr7	ENSMUSG00000030929	Eri2	ERI2	ERI1 exoribonuclease family member 2	Other	other
chr19	ENSMUSG00000025198	Erlin1	ERLIN1	ER lipid raft associated 1	Plasma Membrane	other
chr5	ENSMUSG00000029616	Erp29	ERP29	endoplasmic reticulum protein 29	Cytoplasm	transporter
chr10	ENSMUSG00000025366	Esyt1	ESYT1	extended synaptotagmin 1	Cytoplasm	other
chr12	ENSMUSG00000021171	Esyt2	ESYT2	extended synaptotagmin 2	Plasma Membrane	other
chr6	ENSMUSG00000030275	Etnk1	ETNK1	ethanolamine kinase 1	Cytoplasm	kinase
chr9	ENSMUSG00000032035	Ets1	ETS1	ETS proto-oncogene 1, transcription factor	Nucleus	transcription regulator
chr12	ENSMUSG00000004151	Etv1	ETV1	ETS variant 1	Nucleus	transcription regulator
chr3	ENSMUSG00000003382	Etv3	ETV3	ETS variant 3	Nucleus	transcription regulator
chr6	ENSMUSG00000030199	Etv6	ETV6	ETS variant 6	Nucleus	transcription regulator
chr5	ENSMUSG00000029122	Evc	EVC	EvC ciliary complex subunit 1	Cytoplasm	other
chr5	ENSMUSG00000050248	Evc2	EVC2	EvC ciliary complex subunit 2	Extracellular Space	other
chr11	ENSMUSG00000009079	Ewsr1	Ewsr1	Ewing sarcoma breakpoint region 1	Nucleus	other
chr5	ENSMUSG00000036435	Exoc1	EXOC1	exocyst complex component 1	Cytoplasm	transporter
chr13	ENSMUSG00000021357	Exoc2	EXOC2	exocyst complex component 2	Cytoplasm	transporter
chr6	ENSMUSG00000029763	Exoc4	EXOC4	exocyst complex component 4	Cytoplasm	transporter
chr14	ENSMUSG00000061244	Exoc5	EXOC5	exocyst complex component 5	Cytoplasm	other
chr11	ENSMUSG00000020792	Exoc7	EXOC7	exocyst complex component 7	Cytoplasm	transporter
chr8	ENSMUSG00000074030	Exoc8	EXOC8	exocyst complex component 8	Plasma Membrane	other
chr15	ENSMUSG00000061731	Ext1	EXT1	exostosin glycosyltransferase 1	Cytoplasm	enzyme
chr2	ENSMUSG00000017897	Eya2	EYA2	EYA transcriptional coactivator and phosphatase 2	Nucleus	phosphatase
chr1	ENSMUSG00000038235	F11r	F11R	F11 receptor	Plasma Membrane	other
chr11	ENSMUSG00000095224	F930015N05Rik	F930015N05Rik	RIKEN cDNA F930015N05 gene	Other	other
chr19	ENSMUSG00000010663	Fads1	FADS1	fatty acid desaturase 1	Plasma Membrane	enzyme
chr19	ENSMUSG00000024665	Fads2	FADS2	fatty acid desaturase 2	Plasma Membrane	enzyme
chr11	ENSMUSG00000044788	Fads6	FADS6	fatty acid desaturase 6	Other	enzyme
chr15	ENSMUSG00000023011	Faim2	FAIM2	Fas apoptotic inhibitory molecule 2	Plasma Membrane	other
chr11	ENSMUSG00000041629	Fam104a	FAM104A	family with sequence similarity 104 member A	Other	other
chr19	ENSMUSG00000024691	Fam111a	FAM111A	family with sequence similarity 111 member A	Nucleus	other
chr15	ENSMUSG00000022434	Fam118a	FAM118A	family with sequence similarity 118 member A	Other	other
chr5	ENSMUSG00000058503	Fam133b	FAM133B	family with sequence similarity 133 member B	Other	other
chr6	ENSMUSG00000057497	Fam136a	FAM136A	family with sequence similarity 136 member A	Cytoplasm	other
chr14	ENSMUSG00000039599	Fam149b	FAM149B1	family with sequence similarity 149 member B1	Other	other
chr3	ENSMUSG00000051000	Fam160a1	FAM160A1	family with sequence similarity 160 member A1	Other	other
chr7	ENSMUSG00000044465	Fam160a2	FAM160A2	family with sequence similarity 160 member A2	Cytoplasm	other
chr19	ENSMUSG00000033478	Fam160b1	FAM160B1	family with sequence similarity 160 member B1	Other	other
chr14	ENSMUSG00000022095	Fam160b2	FAM160B2	family with sequence similarity 160 member B2	Other	other
chr1	ENSMUSG00000037503	Fam168b	FAM168B	family with sequence similarity 168 member B	Cytoplasm	other
chr7	ENSMUSG00000078670	Fam174b	FAM174B	family with sequence similarity 174 member B	Other	other
chr7	ENSMUSG00000046826	Fam187b	Fam187b	family with sequence similarity 187, member B	Other	other
chr5	ENSMUSG00000037210	Fam193a	FAM193A	family with sequence similarity 193 member A	Other	other
chr13	ENSMUSG00000021495	Fam193b	Fam193b	family with sequence similarity 193, member B	Cytoplasm	other
chr19	ENSMUSG00000057858	Fam204a	FAM204A	family with sequence similarity 204 member A	Other	other
chr2	ENSMUSG00000027495	Fam210b	FAM210B	family with sequence similarity 210 member B	Extracellular Space	other
chr17	ENSMUSG00000024187	Itfg3	FAM234A	family with sequence similarity 234 member A	Plasma Membrane	other
chr6	ENSMUSG00000030207	8430419L09Rik	FAM234B	family with sequence similarity 234 member B	Other	other
chr19	ENSMUSG00000024993	Fam45a	FAM45A	family with sequence similarity 45 member A	Other	other
chr18	ENSMUSG00000034300	Fam53c	FAM53C	family with sequence similarity 53 member C	Other	other
chr12	ENSMUSG00000020607	Fam84a	FAM84A	family with sequence similarity 84 member A	Other	other
chr8	ENSMUSG00000043068	Fam89a	FAM89A	family with sequence similarity 89 member A	Other	other
chr19	ENSMUSG00000024939	Fam89b	FAM89B	family with sequence similarity 89 member B	Cytoplasm	other
chr7	ENSMUSG00000030590	Fam98c	FAM98C	family with sequence similarity 98 member C	Other	other
chr8	ENSMUSG00000032815	Fanca	FANCA	FA complementation group A	Nucleus	other
chr14	ENSMUSG00000025555	Farp1	FARP1	FERM, ARH/RhoGEF and pleckstrin domain protein 1	Plasma Membrane	other
chr8	ENSMUSG00000003808	Farsa	FARSA	phenylalanyl-tRNA synthetase subunit alpha	Cytoplasm	enzyme
chr1	ENSMUSG00000026245	Farsb	FARSB	phenylalanyl-tRNA synthetase subunit beta	Cytoplasm	enzyme
chr19	ENSMUSG00000038274	Fau	FAU	FAU, ubiquitin like and ribosomal protein S30 fusion	Cytoplasm	other
chr11	ENSMUSG00000020776	Fbf1	FBF1	Fas binding factor 1	Nucleus	other
chr7	ENSMUSG00000046865	Fbl	FBL	fibrillarin	Nucleus	enzyme
chr9	ENSMUSG00000066892	Fbxl12	FBXL12	F-box and leucine rich repeat protein 12	Cytoplasm	enzyme
chr6	ENSMUSG00000030019	Fbxl14	FBXL14	F-box and leucine rich repeat protein 14	Cytoplasm	enzyme
chr7	ENSMUSG00000030811	Fbxl19	FBXL19	F-box and leucine rich repeat protein 19	Cytoplasm	enzyme
chr11	ENSMUSG00000020883	Fbxl20	FBXL20	F-box and leucine rich repeat protein 20	Cytoplasm	enzyme
chr5	ENSMUSG00000039753	Fbxl5	FBXL5	F-box and leucine rich repeat protein 5	Cytoplasm	enzyme
chr5	ENSMUSG00000032898	Fbxo21	FBXO21	F-box protein 21	Extracellular Space	enzyme
chr2	ENSMUSG00000027180	Fbxo3	FBXO3	F-box protein 3	Cytoplasm	enzyme
chr2	ENSMUSG00000035949	Fbxw2	FBXW2	F-box and WD repeat domain containing 2	Cytoplasm	enzyme
chr3	ENSMUSG00000028086	Fbxw7	FBXW7	F-box and WD repeat domain containing 7	Nucleus	transcription regulator
chr5	ENSMUSG00000032867	Fbxw8	FBXW8	F-box and WD repeat domain containing 8	Cytoplasm	enzyme
chr8	ENSMUSG00000008167	Fbxw9	FBXW9	F-box and WD repeat domain containing 9	Cytoplasm	enzyme
chr1	ENSMUSG00000026656	Fcgr2b	FCGR2B	Fc fragment of IgG receptor IIb	Plasma Membrane	transmembrane receptor
chr7	ENSMUSG00000003420	Fcgrt	FCGRT	Fc fragment of IgG receptor and transporter	Plasma Membrane	transmembrane receptor
chr9	ENSMUSG00000032051	Fdx1	FDX1	ferredoxin 1	Cytoplasm	transporter
chr9	ENSMUSG00000032244	Fem1b	FEM1B	fem-1 homolog B	Nucleus	transcription regulator
chr17	ENSMUSG00000024013	Fgd2	FGD2	FYVE, RhoGEF and PH domain containing 2	Cytoplasm	other
chr6	ENSMUSG00000040242	Fgfr1op2	FGFR1OP2	FGFR1 oncogene partner 2	Cytoplasm	kinase
chr1	ENSMUSG00000026526	Fh1	FH	fumarate hydratase	Cytoplasm	enzyme
chr3	ENSMUSG00000041842	Fhdc1	FHDC1	FH2 domain containing 1	Other	other
chr19	ENSMUSG00000024911	Fibp	FIBP	FGF1 intracellular binding protein	Nucleus	other
chr15	ENSMUSG00000003355	Fkbp11	FKBP11	FK506 binding protein 11	Cytoplasm	enzyme
chr12	ENSMUSG00000020949	Fkbp3	FKBP3	FK506 binding protein 3	Nucleus	enzyme
chr6	ENSMUSG00000030357	Fkbp4	FKBP4	FK506 binding protein 4	Nucleus	enzyme
chr11	ENSMUSG00000002812	Flii	FLII	FLII, actin remodeling protein	Nucleus	other
chr14	ENSMUSG00000025278	Flnb	FLNB	filamin B	Cytoplasm	other
chr17	ENSMUSG00000059714	Flot1	FLOT1	flotillin 1	Plasma Membrane	other
chr2	ENSMUSG00000036053	Fmnl2	FMNL2	formin like 2	Cytoplasm	other
chr14	ENSMUSG00000033487	Fndc3a	FNDC3A	fibronectin type III domain containing 3A	Cytoplasm	other
chr3	ENSMUSG00000039286	Fndc3b	FNDC3B	fibronectin type III domain containing 3B	Cytoplasm	other
chr12	ENSMUSG00000033373	Fntb	FNTB	farnesyltransferase, CAAX box, beta	Cytoplasm	enzyme
chr5	ENSMUSG00000029135	Fosl2	FOSL2	FOS like 2, AP-1 transcription factor subunit	Nucleus	transcription regulator
chr7	ENSMUSG00000040891	Foxa3	FOXA3	forkhead box A3	Nucleus	transcription regulator
chr6	ENSMUSG00000001517	Foxm1	FOXM1	forkhead box M1	Nucleus	transcription regulator
chr3	ENSMUSG00000053870	Fpgt	FPGT	fucose-1-phosphate guanylyltransferase	Cytoplasm	enzyme
chr12	ENSMUSG00000048285	Frmd6	FRMD6	FERM domain containing 6	Cytoplasm	other
chr19	ENSMUSG00000024816	Frmd8	FRMD8	FERM domain containing 8	Other	other
chr3	ENSMUSG00000033386	Frrs1	FRRS1	ferric chelate reductase 1	Plasma Membrane	transmembrane receptor
chr5	ENSMUSG00000056602	Fry	FRY	FRY microtubule binding protein	Extracellular Space	other
chr7	ENSMUSG00000050708	Ftl1	FTL	ferritin light chain	Cytoplasm	enzyme
chr7	ENSMUSG00000025466	Fuom	FUOM	fucose mutarotase	Cytoplasm	enzyme
chr7	ENSMUSG00000011658	Fuz	FUZ	fuzzy planar cell polarity protein	Plasma Membrane	other
chr19	ENSMUSG00000059363	Fxn	FXN	frataxin	Cytoplasm	kinase
chr7	ENSMUSG00000057092	Fxyd3	FXYD3	FXYD domain containing ion transport regulator 3	Plasma Membrane	ion channel
chr5	ENSMUSG00000044674	Fzd1	FZD1	frizzled class receptor 1	Plasma Membrane	G-protein coupled receptor
chr11	ENSMUSG00000050288	Fzd2	FZD2	frizzled class receptor 2	Plasma Membrane	G-protein coupled receptor
chr1	ENSMUSG00000045005	Fzd5	FZD5	frizzled class receptor 5	Plasma Membrane	G-protein coupled receptor
chr15	ENSMUSG00000022297	Fzd6	FZD6	frizzled class receptor 6	Plasma Membrane	G-protein coupled receptor
chr1	ENSMUSG00000041075	Fzd7	FZD7	frizzled class receptor 7	Plasma Membrane	G-protein coupled receptor
chr1	ENSMUSG00000009633	G0s2	G0S2	G0/G1 switch 2	Cytoplasm	other
chr11	ENSMUSG00000018583	G3bp1	G3BP1	G3BP stress granule assembly factor 1	Nucleus	enzyme
chr11	ENSMUSG00000034793	G6pc3	G6PC3	glucose-6-phosphatase catalytic subunit 3	Cytoplasm	phosphatase
chr11	ENSMUSG00000025579	Gaa	GAA	glucosidase alpha, acid	Cytoplasm	enzyme
chr11	ENSMUSG00000018567	Gabarap	GABARAP	GABA type A receptor-associated protein	Cytoplasm	transporter
chr16	ENSMUSG00000008976	Gabpa	GABPA	GA binding protein transcription factor subunit alpha	Nucleus	transcription regulator
chr11	ENSMUSG00000020159	Gabrp	GABRP	gamma-aminobutyric acid type A receptor pi subunit	Plasma Membrane	ion channel
chr8	ENSMUSG00000033751	Gadd45gip1	GADD45GIP1	GADD45G interacting protein 1	Nucleus	other
chr5	ENSMUSG00000062234	Gak	GAK	cyclin G associated kinase	Nucleus	kinase
chr11	ENSMUSG00000020520	Galnt10	GALNT10	polypeptide N-acetylgalactosaminyltransferase 10	Cytoplasm	enzyme
chr8	ENSMUSG00000089704	Galnt2	GALNT2	polypeptide N-acetylgalactosaminyltransferase 2	Cytoplasm	enzyme
chr2	ENSMUSG00000026867	Gapvd1	GAPVD1	GTPase activating protein and VPS9 domains 1	Cytoplasm	other
chr16	ENSMUSG00000022962	Gart	GART	phosphoribosylglycinamide formyltransferase, phosphoribosylglycinamide synthetase, phosphoribosylaminoimidazole synthetase	Cytoplasm	enzyme
chr11	ENSMUSG00000034201	Gas2l1	GAS2L1	growth arrest specific 2 like 1	Cytoplasm	other
chr1	ENSMUSG00000053332	Gas5	GAS5	growth arrest specific 5	Other	other
chr2	ENSMUSG00000015619	Gata3	GATA3	GATA binding protein 3	Nucleus	transcription regulator
chr3	ENSMUSG00000028048	Gba	GBA	glucosylceramidase beta	Cytoplasm	enzyme
chr16	ENSMUSG00000022707	Gbe1	GBE1	1,4-alpha-glucan branching enzyme 1	Cytoplasm	enzyme
chr19	ENSMUSG00000025224	Gbf1	GBF1	golgi brefeldin A resistant guanine nucleotide exchange factor 1	Cytoplasm	other
chr3	ENSMUSG00000028270	Gbp2	GBP2	guanylate binding protein 2	Cytoplasm	enzyme
chr3	ENSMUSG00000028268	Gbp3	GBP4	guanylate binding protein 4	Cytoplasm	enzyme
chr8	ENSMUSG00000003809	Gcdh	GCDH	glutaryl-CoA dehydrogenase	Cytoplasm	enzyme
chr5	ENSMUSG00000041638	Gcn1l1	GCN1	GCN1, eIF2 alpha kinase activator homolog	Cytoplasm	translation regulator
chr19	ENSMUSG00000038843	Gcnt1	GCNT1	glucosaminyl (N-acetyl) transferase 1, core 2	Cytoplasm	enzyme
chr8	ENSMUSG00000034424	Gcsh	GCSH	glycine cleavage system protein H	Cytoplasm	enzyme
chr3	ENSMUSG00000027865	Gdap2	GDAP2	ganglioside induced differentiation associated protein 2	Cytoplasm	other
chr7	ENSMUSG00000033917	Gde1	GDE1	glycerophosphodiester phosphodiesterase 1	Plasma Membrane	enzyme
chr6	ENSMUSG00000029992	Gfpt1	GFPT1	glutamine--fructose-6-phosphate transaminase 1	Cytoplasm	enzyme
chr11	ENSMUSG00000020740	Gga3	GGA3	golgi associated, gamma adaptin ear containing, ARF binding protein 3	Cytoplasm	transporter
chr15	ENSMUSG00000055737	Ghr	GHR	growth hormone receptor	Plasma Membrane	transmembrane receptor
chr11	ENSMUSG00000018415	Gid4	GID4	GID complex subunit 4 homolog	Nucleus	other
chr10	ENSMUSG00000040006	Ginm1	GINM1	glycoprotein integral membrane 1	Cytoplasm	other
chr8	ENSMUSG00000019433	Gipc1	GIPC1	GIPC PDZ domain containing family member 1	Cytoplasm	other
chr5	ENSMUSG00000041890	Git2	GIT2	GIT ArfGAP 2	Nucleus	other
chr8	ENSMUSG00000003316	Glg1	GLG1	golgi glycoprotein 1	Cytoplasm	other
chr5	ENSMUSG00000029276	Glmn	GLMN	glomulin, FKBP associated protein	Cytoplasm	other
chr17	ENSMUSG00000024026	Glo1	GLO1	glyoxalase I	Cytoplasm	enzyme
chr1	ENSMUSG00000026473	Glul	GLUL	glutamate-ammonia ligase	Cytoplasm	enzyme
chr16	ENSMUSG00000022536	Glyr1	GLYR1	glyoxylate reductase 1 homolog	Nucleus	other
chr11	ENSMUSG00000086514	Gm11747	Gm11747	predicted gene 11747	Other	other
chr11	ENSMUSG00000085636	Gm11769	Gm11769	predicted gene 11769	Other	other
chr11	ENSMUSG00000086839	Gm11973	Gm11973		Other	other
chr11	ENSMUSG00000085132	Gm12265	Gm12265		Other	other
chr7	ENSMUSG00000085105	Gm12758	Gm12758	predicted gene 12758	Other	other
chr3	ENSMUSG00000074398	Gm15441	Gm15441	predicted gene 15441	Other	other
chr16	ENSMUSG00000085048	Gm15537	Gm15537		Other	other
chr15	ENSMUSG00000034333	Zbed4	Gm15583/Zbed4	zinc finger, BED type containing 4	Nucleus	other
chr17	ENSMUSG00000081512	Gm15821	Gm15821		Other	other
chr3	ENSMUSG00000085754	Gm15886	Gm15886	predicted gene 15886	Other	other
chr15	ENSMUSG00000089804	Gm16136	Gm16136	predicted gene 16136	Other	other
chr10	ENSMUSG00000085687	Gm16153	Gm16153		Other	other
chr8	ENSMUSG00000090118	Gm16163	Gm16163		Other	other
chr17	ENSMUSG00000081650	Gm16181	Gm16181		Other	other
chr15	ENSMUSG00000089671	Gm16537	Gm16537	predicted gene 16537	Other	other
chr13	ENSMUSG00000097242	Gm16907	Gm16907	predicted gene, 16907	Other	other
chr13	ENSMUSG00000085962	Gm16984	Gm16984	predicted gene, 16984	Other	other
chr18	ENSMUSG00000091165	Gm17036	Gm17036		Other	other
chr14	ENSMUSG00000091509	Gm17066	Gm17066	predicted gene 17066	Other	other
chr17	ENSMUSG00000067389	Gm17080	Gm17080		Other	other
chr6	ENSMUSG00000092134	Gm17089	Gm17089	predicted gene 17089	Other	other
chr17	ENSMUSG00000090952	Gm17251	Gm17251		Other	other
chr17	ENSMUSG00000097305	Gm17276	Gm17276		Other	other
chr2	ENSMUSG00000091037	Gm17661	Gm17661		Other	other
chr17	ENSMUSG00000101438	Gm19412	Gm19412	predicted gene, 19412	Other	other
chr8	ENSMUSG00000092329	Gm20388	Gm20388		Other	other
chr11	ENSMUSG00000091228	Gm20390	Gm20390		Other	other
chr9	ENSMUSG00000092258	Gm20444	Gm20444		Other	other
chr17	ENSMUSG00000092395	Gm20463	Gm20463		Other	other
chr17	ENSMUSG00000092609	Gm20481	Gm20481		Other	other
chr17	ENSMUSG00000092389	Gm20483	Gm20483		Other	other
chr12	ENSMUSG00000092373	Gm20535	Gm20535		Other	other
chr5	ENSMUSG00000092354	Gm20548	Gm20548	predicted gene 20548	Other	other
chr14	ENSMUSG00000094991	Gm21718	Gm21718		Other	other
chr5	ENSMUSG00000094372	Gm21839	Gm21839		Other	other
chr7	ENSMUSG00000094365	Gm21982	Gm21982		Other	other
chr19	ENSMUSG00000096370	Gm21992	Gm21992	predicted gene 21992	Other	other
chr10	ENSMUSG00000092686	Gm25745	Gm25745		Other	microRNA
chr14	ENSMUSG00000097533	Gm26590	Gm26590		Other	other
chr1	ENSMUSG00000096968	Gm26620	Gm26620		Other	other
chr5	ENSMUSG00000097367	Gm26718	Gm26718		Other	other
chr12	ENSMUSG00000096947	Gm26723	Gm26723		Other	other
chr9	ENSMUSG00000097467	Gm26737	Gm26737		Other	other
chr8	ENSMUSG00000097060	Gm26759	Gm26759		Other	other
chr7	ENSMUSG00000097660	Gm26762	Gm26762		Other	other
chr1	ENSMUSG00000096992	Gm26788	Gm26788	predicted gene, 26788	Other	other
chr7	ENSMUSG00000096990	Gm26790	Gm26790		Other	other
chr6	ENSMUSG00000097815	Gm26809	Gm26809		Other	other
chr7	ENSMUSG00000097634	Gm26827	Gm26827		Other	other
chr2	ENSMUSG00000097799	Gm26899	Gm26899		Other	other
chr2	ENSMUSG00000099041	Gm28035	Gm28035		Other	other
chr5	ENSMUSG00000098302	Gm28039	Gm28039		Other	other
chr17	ENSMUSG00000098374	Gm28043	Gm28043	predicted gene, 28043	Other	other
chr11	ENSMUSG00000098650	Gm28048	Gm28048		Other	other
chr2	ENSMUSG00000101645	Gm28635	Gm28635		Other	other
chr15	ENSMUSG00000091412	Gm2895	Gm2895	predicted gene 2895	Other	other
chr1	ENSMUSG00000101104	Gm29247	Gm29247		Other	other
chr19	ENSMUSG00000102349	RP24-458F14.4	Gm37376		Other	other
chr1	ENSMUSG00000102752	Gm7694	Gm37939		Other	other
chr1	ENSMUSG00000094410	Zbed6	Gm38394		Other	other
chr5	ENSMUSG00000079362	Gbp6	Gm43302		Other	other
chr1	ENSMUSG00000022591	Gm9747	Gm9747		Other	other
chr5	ENSMUSG00000029360	Gm9754	Gm9754		Other	other
chr6	ENSMUSG00000001157	Gmcl1	GMCL1	germ cell-less, spermatogenesis associated 1	Nucleus	other
chr13	ENSMUSG00000038372	Gmds	GMDS	GDP-mannose 4,6-dehydratase	Cytoplasm	enzyme
chr14	ENSMUSG00000062014	Gmfb	GMFB	glia maturation factor beta	Cytoplasm	growth factor
chr11	ENSMUSG00000020611	Gna13	GNA13	G protein subunit alpha 13	Plasma Membrane	enzyme
chr19	ENSMUSG00000024697	Gna14	GNA14	G protein subunit alpha 14	Plasma Membrane	enzyme
chr18	ENSMUSG00000024524	Gnal	GNAL	G protein subunit alpha L	Cytoplasm	enzyme
chr19	ENSMUSG00000024639	Gnaq	GNAQ	G protein subunit alpha q	Plasma Membrane	enzyme
chr14	ENSMUSG00000043004	Gng2	GNG2	G protein subunit gamma 2	Plasma Membrane	enzyme
chr17	ENSMUSG00000024429	Gnl1	GNL1	G protein nucleolar 1 (putative)	Nucleus	other
chr8	ENSMUSG00000031985	Gnpat	GNPAT	glyceronephosphate O-acyltransferase	Cytoplasm	enzyme
chr10	ENSMUSG00000034707	Gns	GNS	glucosamine (N-acetyl)-6-sulfatase	Cytoplasm	enzyme
chr5	ENSMUSG00000029502	Golga3	GOLGA3	golgin A3	Cytoplasm	transporter
chr12	ENSMUSG00000021192	Golga5	GOLGA5	golgin A5	Cytoplasm	kinase
chr3	ENSMUSG00000046519	Golph3l	GOLPH3L	golgi phosphoprotein 3 like	Cytoplasm	other
chr6	ENSMUSG00000030245	Golt1b	GOLT1B	golgi transport 1B	Cytoplasm	other
chr19	ENSMUSG00000025190	Got1	GOT1	glutamic-oxaloacetic transaminase 1	Cytoplasm	enzyme
chr8	ENSMUSG00000031672	Got2	GOT2	glutamic-oxaloacetic transaminase 2	Cytoplasm	enzyme
chr14	ENSMUSG00000022008	Gpalpp1	GPALPP1	GPALPP motifs containing 1	Other	other
chr17	ENSMUSG00000092417	Gpank1	GPANK1	G-patch domain and ankyrin repeats 1	Nucleus	transcription regulator
chr3	ENSMUSG00000028069	Gpatch4	GPATCH4	G-patch domain containing 4	Other	other
chr11	ENSMUSG00000034621	Gpatch8	GPATCH8	G-patch domain containing 8	Other	other
chr2	ENSMUSG00000027346	Gpcpd1	GPCPD1	glycerophosphocholine phosphodiesterase 1	Cytoplasm	enzyme
chr15	ENSMUSG00000023019	Gpd1	GPD1	glycerol-3-phosphate dehydrogenase 1	Cytoplasm	enzyme
chr12	ENSMUSG00000047454	Gphn	GPHN	gephyrin	Plasma Membrane	enzyme
chr7	ENSMUSG00000036427	Gpi1	GPI	glucose-6-phosphate isomerase	Extracellular Space	enzyme
chr2	ENSMUSG00000000194	Gpr107	GPR107	G protein-coupled receptor 107	Plasma Membrane	G-protein coupled receptor
chr14	ENSMUSG00000022131	Gpr180	GPR180	G protein-coupled receptor 180	Cytoplasm	other
chr3	ENSMUSG00000028096	Gpr89	GPR89A/GPR89B	G protein-coupled receptor 89B	Cytoplasm	ion channel
chr11	ENSMUSG00000051043	Gprc5c	GPRC5C	G protein-coupled receptor class C group 5 member C	Plasma Membrane	G-protein coupled receptor
chr11	ENSMUSG00000023170	Gps2	GPS2	G protein pathway suppressor 2	Nucleus	transcription regulator
chr12	ENSMUSG00000042808	Gpx2	GPX2	glutathione peroxidase 2	Cytoplasm	enzyme
chr13	ENSMUSG00000021760	Gpx8	GPX8	glutathione peroxidase 8 (putative)	Cytoplasm	enzyme
chr7	ENSMUSG00000001248	Gramd1a	GRAMD1A	GRAM domain containing 1A	Extracellular Space	other
chr9	ENSMUSG00000040111	Gramd1b	GRAMD1B	GRAM domain containing 1B	Other	other
chr15	ENSMUSG00000035900	Gramd4	GRAMD4	GRAM domain containing 4	Cytoplasm	other
chr11	ENSMUSG00000059923	Grb2	GRB2	growth factor receptor bound protein 2	Cytoplasm	kinase
chr11	ENSMUSG00000019312	Grb7	GRB7	growth factor receptor bound protein 7	Plasma Membrane	other
chr12	ENSMUSG00000020656	Grhl1	GRHL1	grainyhead like transcription factor 1	Nucleus	transcription regulator
chr15	ENSMUSG00000022286	Grhl2	GRHL2	grainyhead like transcription factor 2	Nucleus	transcription regulator
chr19	ENSMUSG00000024858	Adrbk1	GRK2	G protein-coupled receptor kinase 2	Cytoplasm	kinase
chr13	ENSMUSG00000074886	Grk6	GRK6	G protein-coupled receptor kinase 6	Plasma Membrane	kinase
chr11	ENSMUSG00000034708	Grn	GRN	granulin precursor	Extracellular Space	growth factor
chr18	ENSMUSG00000024580	Grpel2	GRPEL2	GrpE like 2, mitochondrial	Cytoplasm	other
chr7	ENSMUSG00000053801	Grwd1	GRWD1	glutamate rich WD repeat containing 1	Nucleus	other
chr11	ENSMUSG00000064224	Gsdma3	Gsdma2/Gsdma3	gasdermin A3	Nucleus	other
chr8	ENSMUSG00000031584	Gsr	GSR	glutathione-disulfide reductase	Cytoplasm	enzyme
chr3	ENSMUSG00000058135	Gstm1	GSTM1	glutathione S-transferase mu 1	Cytoplasm	enzyme
chr3	ENSMUSG00000040562	Gstm2	GSTM5	glutathione S-transferase mu 5	Cytoplasm	enzyme
chr12	ENSMUSG00000021033	Gstz1	GSTZ1	glutathione S-transferase zeta 1	Cytoplasm	enzyme
chr12	ENSMUSG00000020962	Gtf2a1	GTF2A1	general transcription factor IIA subunit 1	Cytoplasm	transcription regulator
chr8	ENSMUSG00000031585	Gtf2e2	GTF2E2	general transcription factor IIE subunit 2	Nucleus	transcription regulator
chr17	ENSMUSG00000002658	Gtf2f1	GTF2F1	general transcription factor IIF subunit 1	Nucleus	transcription regulator
chr14	ENSMUSG00000067995	Gtf2f2	GTF2F2	general transcription factor IIF subunit 2	Nucleus	transcription regulator
chr5	ENSMUSG00000029387	Gtf2h3	GTF2H3	general transcription factor IIH subunit 3	Nucleus	transcription regulator
chr17	ENSMUSG00000001524	Gtf2h4	GTF2H4	general transcription factor IIH subunit 4	Nucleus	transcription regulator
chr17	ENSMUSG00000034345	Gtf2h5	GTF2H5	general transcription factor IIH subunit 5	Nucleus	other
chr5	ENSMUSG00000060261	Gtf2i	GTF2I	general transcription factor IIi	Nucleus	transcription regulator
chr5	ENSMUSG00000023079	Gtf2ird1	GTF2IRD1	GTF2I repeat domain containing 1	Nucleus	transcription regulator
chr5	ENSMUSG00000016503	Gtf3a	GTF3A	general transcription factor IIIA	Nucleus	transcription regulator
chr7	ENSMUSG00000032777	Gtf3c1	GTF3C1	general transcription factor IIIC subunit 1	Nucleus	transcription regulator
chr17	ENSMUSG00000023952	Gtpbp2	GTPBP2	GTP binding protein 2	Extracellular Space	enzyme
chr5	ENSMUSG00000033434	Gtpbp6	GTPBP6	GTP binding protein 6 (putative)	Other	other
chr15	ENSMUSG00000022385	Gtse1	GTSE1	G2 and S-phase expressed 1	Cytoplasm	other
chr5	ENSMUSG00000025534	Gusb	GUSB	glucuronidase beta	Cytoplasm	enzyme
chr15	ENSMUSG00000036197	Gxylt1	GXYLT1	glucoside xylosyltransferase 1	Cytoplasm	enzyme
chr17	ENSMUSG00000079491	H2-T10	H2-T10	histocompatibility 2, T region locus 10	Other	other
chr17	ENSMUSG00000056116	H2-T22	H2-T22	histocompatibility 2, T region locus 22	Other	other
chr11	ENSMUSG00000041126	H2afv	H2AFV	H2A histone family member V	Nucleus	other
chr13	ENSMUSG00000015937	H2afy	H2AFY	H2A histone family member Y	Nucleus	other
chr13	ENSMUSG00000021476	Habp4	HABP4	hyaluronan binding protein 4	Cytoplasm	other
chr9	ENSMUSG00000033629	Ptplad1	HACD3	3-hydroxyacyl-CoA dehydratase 3	Cytoplasm	enzyme
chr3	ENSMUSG00000027984	Hadh	HADH	hydroxyacyl-CoA dehydrogenase	Cytoplasm	enzyme
chr11	ENSMUSG00000006930	Hap1	HAP1	huntingtin associated protein 1	Cytoplasm	other
chr2	ENSMUSG00000027018	Hat1	HAT1	histone acetyltransferase 1	Nucleus	enzyme
chr18	ENSMUSG00000041840	Haus1	HAUS1	HAUS augmin like complex subunit 1	Nucleus	other
chr2	ENSMUSG00000027285	Haus2	HAUS2	HAUS augmin like complex subunit 2	Cytoplasm	other
chr5	ENSMUSG00000079555	Haus3	HAUS3	HAUS augmin like complex subunit 3	Cytoplasm	other
chr7	ENSMUSG00000078762	Haus5	HAUS5	HAUS augmin like complex subunit 5	Cytoplasm	other
chr18	ENSMUSG00000024486	Hbegf	HBEGF	heparin binding EGF like growth factor	Extracellular Space	growth factor
chr17	ENSMUSG00000023904	Hcfc1r1	HCFC1R1	host cell factor C1 regulator 1	Nucleus	other
chr15	ENSMUSG00000062906	Hdac10	HDAC10	histone deacetylase 10	Nucleus	transcription regulator
chr1	ENSMUSG00000026313	Hdac4	HDAC4	histone deacetylase 4	Nucleus	transcription regulator
chr11	ENSMUSG00000008855	Hdac5	HDAC5	histone deacetylase 5	Nucleus	transcription regulator
chr3	ENSMUSG00000004897	Hdgf	HDGF	heparin binding growth factor	Extracellular Space	growth factor
chr6	ENSMUSG00000058979	Cecr5	HDHD5	haloacid dehalogenase like hydrolase domain containing 5	Cytoplasm	other
chr8	ENSMUSG00000031657	Heatr3	HEATR3	HEAT repeat containing 3	Other	other
chr6	ENSMUSG00000042770	Hebp1	HEBP1	heme binding protein 1	Cytoplasm	other
chr10	ENSMUSG00000039879	Heca	HECA	hdc homolog, cell cycle regulator	Nucleus	other
chr9	ENSMUSG00000038664	Herc1	HERC1	HECT and RLD domain containing E3 ubiquitin protein ligase family member 1	Cytoplasm	other
chr7	ENSMUSG00000030451	Herc2	HERC2	HECT and RLD domain containing E3 ubiquitin protein ligase 2	Cytoplasm	enzyme
chr9	ENSMUSG00000008429	Herpud2	HERPUD2	HERPUD family member 2	Other	other
chr13	ENSMUSG00000021665	Hexb	HEXB	hexosaminidase subunit beta	Cytoplasm	enzyme
chr11	ENSMUSG00000048878	Hexim1	HEXIM1	hexamethylene bisacetamide inducible 1	Nucleus	transcription regulator
chr3	ENSMUSG00000040289	Hey1	HEY1	hes related family bHLH transcription factor with YRPW motif 1	Nucleus	transcription regulator
chr12	ENSMUSG00000021109	Hif1a	HIF1A	hypoxia inducible factor 1 subunit alpha	Nucleus	transcription regulator
chr19	ENSMUSG00000036450	Hif1an	HIF1AN	hypoxia inducible factor 1 subunit alpha inhibitor	Nucleus	enzyme
chr7	ENSMUSG00000062797	l7Rn6	HIKESHI	Hikeshi, heat shock protein nuclear import factor	Cytoplasm	transporter
chr5	ENSMUSG00000000915	Hip1r	HIP1R	huntingtin interacting protein 1 related	Cytoplasm	other
chr3	ENSMUSG00000008730	Hipk1	HIPK1	homeodomain interacting protein kinase 1	Nucleus	kinase
chr2	ENSMUSG00000027177	Hipk3	HIPK3	homeodomain interacting protein kinase 3	Nucleus	kinase
chr7	ENSMUSG00000042606	Hirip3	HIRIP3	HIRA interacting protein 3	Nucleus	other
chr11	ENSMUSG00000078851	Hist3h2a	HIST3H2A	histone cluster 3 H2A	Nucleus	other
chr17	ENSMUSG00000061232	H2-K1	HLA-A	major histocompatibility complex, class I, A	Plasma Membrane	other
chr17	ENSMUSG00000073409	H2-Q6	HLA-A	major histocompatibility complex, class I, A	Plasma Membrane	other
chr17	ENSMUSG00000037649	H2-DMa	HLA-DMA	major histocompatibility complex, class II, DM alpha	Plasma Membrane	transmembrane receptor
chr17	ENSMUSG00000036594	H2-Aa	HLA-DQA1	major histocompatibility complex, class II, DQ alpha 1	Plasma Membrane	transmembrane receptor
chr17	ENSMUSG00000073421	H2-Ab1	HLA-DQB1	major histocompatibility complex, class II, DQ beta 1	Plasma Membrane	other
chr17	ENSMUSG00000036322	H2-Ea-ps	HLA-DRA	major histocompatibility complex, class II, DR alpha	Plasma Membrane	transmembrane receptor
chr17	ENSMUSG00000060586	H2-Eb1	HLA-DRB5	major histocompatibility complex, class II, DR beta 5	Plasma Membrane	transmembrane receptor
chr17	ENSMUSG00000067212	H2-T23	HLA-E	major histocompatibility complex, class I, E	Plasma Membrane	transmembrane receptor
chr17	ENSMUSG00000073405	C920025E04Rik	HLA-E	major histocompatibility complex, class I, E	Plasma Membrane	transmembrane receptor
chr2	ENSMUSG00000019188	H13	HM13	histocompatibility minor 13	Cytoplasm	peptidase
chr9	ENSMUSG00000032126	Hmbs	HMBS	hydroxymethylbilane synthase	Cytoplasm	enzyme
chr13	ENSMUSG00000021670	Hmgcr	HMGCR	3-hydroxy-3-methylglutaryl-CoA reductase	Cytoplasm	enzyme
chr16	ENSMUSG00000040681	Hmgn1	HMGN1	high mobility group nucleosome binding domain 1	Nucleus	transcription regulator
chr18	ENSMUSG00000024622	Hmgxb3	HMGXB3	HMG-box containing 3	Nucleus	transcription regulator
chr11	ENSMUSG00000020330	Hmmr	HMMR	hyaluronan mediated motility receptor	Plasma Membrane	transmembrane receptor
chr13	ENSMUSG00000007836	Hnrnpa0	HNRNPA0	heterogeneous nuclear ribonucleoprotein A0	Nucleus	other
chr15	ENSMUSG00000046434	Hnrnpa1	Hnrnpa1	heterogeneous nuclear ribonucleoprotein A1	Nucleus	other
chr6	ENSMUSG00000004980	Hnrnpa2b1	HNRNPA2B1	heterogeneous nuclear ribonucleoprotein A2/B1	Nucleus	other
chr2	ENSMUSG00000059005	Hnrnpa3	Hnrnpa3	heterogeneous nuclear ribonucleoprotein A3	Nucleus	transporter
chr14	ENSMUSG00000060373	Hnrnpc	HNRNPC	heterogeneous nuclear ribonucleoprotein C (C1/C2)	Nucleus	other
chr6	ENSMUSG00000042079	Hnrnpf	HNRNPF	heterogeneous nuclear ribonucleoprotein F	Nucleus	other
chr13	ENSMUSG00000021546	Hnrnpk	HNRNPK	heterogeneous nuclear ribonucleoprotein K	Nucleus	transcription regulator
chr7	ENSMUSG00000015165	Hnrnpl	HNRNPL	heterogeneous nuclear ribonucleoprotein L	Nucleus	other
chr1	ENSMUSG00000039630	Hnrnpu	HNRNPU	heterogeneous nuclear ribonucleoprotein U	Nucleus	transporter
chr7	ENSMUSG00000001249	Hpn	HPN	hepsin	Plasma Membrane	peptidase
chr19	ENSMUSG00000025188	Hps1	HPS1	HPS1, biogenesis of lysosomal organelles complex 3 subunit 1	Cytoplasm	other
chr14	ENSMUSG00000022096	Hr	HR	HR, lysine demethylase and nuclear receptor corepressor	Nucleus	transcription regulator
chr12	ENSMUSG00000020605	Hs1bp3	HS1BP3	HCLS1 binding protein 3	Other	other
chr3	ENSMUSG00000040151	Hs2st1	HS2ST1	heparan sulfate 2-O-sulfotransferase 1	Cytoplasm	enzyme
chr11	ENSMUSG00000047759	Hs3st3a1	HS3ST3A1	heparan sulfate-glucosamine 3-sulfotransferase 3A1	Cytoplasm	enzyme
chr11	ENSMUSG00000070407	Hs3st3b1	HS3ST3B1	heparan sulfate-glucosamine 3-sulfotransferase 3B1	Cytoplasm	enzyme
chr5	ENSMUSG00000029311	Hsd17b11	HSD17B11	hydroxysteroid 17-beta dehydrogenase 11	Cytoplasm	enzyme
chr2	ENSMUSG00000027195	Hsd17b12	HSD17B12	hydroxysteroid 17-beta dehydrogenase 12	Cytoplasm	enzyme
chr17	ENSMUSG00000023944	Hsp90ab1	HSP90AB1	heat shock protein 90 alpha family class B member 1	Cytoplasm	enzyme
chr10	ENSMUSG00000020048	Hsp90b1	HSP90B1	heat shock protein 90 beta family member 1	Cytoplasm	other
chr17	ENSMUSG00000091971	Hspa1a	HSPA1A/HSPA1B	heat shock protein family A (Hsp70) member 1A	Cytoplasm	enzyme
chr17	ENSMUSG00000090877	Hspa1b	Hspa1b	heat shock protein 1B	Cytoplasm	other
chr12	ENSMUSG00000059970	Hspa2	HSPA2	heat shock protein family A (Hsp70) member 2	Cytoplasm	other
chr1	ENSMUSG00000073676	Hspe1	HSPE1	heat shock protein family E (Hsp10) member 1	Cytoplasm	enzyme
chr5	ENSMUSG00000029104	Htt	HTT	huntingtin	Cytoplasm	transcription regulator
chr16	ENSMUSG00000053414	Hunk	HUNK	hormonally up-regulated Neu-associated kinase	Cytoplasm	kinase
chr9	ENSMUSG00000032115	Hyou1	HYOU1	hypoxia up-regulated 1	Cytoplasm	other
chr12	ENSMUSG00000062054	Iah1	IAH1	isoamyl acetate hydrolyzing esterase 1 (putative)	Cytoplasm	other
chr9	ENSMUSG00000035941	Ibtk	IBTK	inhibitor of Bruton tyrosine kinase	Cytoplasm	other
chr6	ENSMUSG00000062995	Ica1	ICA1	islet cell autoantigen 1	Cytoplasm	other
chr2	ENSMUSG00000027406	Idh3b	IDH3B	isocitrate dehydrogenase 3 (NAD(+)) beta	Cytoplasm	enzyme
chr17	ENSMUSG00000003541	Ier3	IER3	immediate early response 3	Cytoplasm	other
chr3	ENSMUSG00000028037	Ifi44	IFI44	interferon induced protein 44	Cytoplasm	other
chr2	ENSMUSG00000026896	Ifih1	IFIH1	interferon induced with helicase C domain 1	Nucleus	enzyme
chr16	ENSMUSG00000022967	Ifnar1	IFNAR1	interferon alpha and beta receptor subunit 1	Plasma Membrane	transmembrane receptor
chr10	ENSMUSG00000020009	Ifngr1	IFNGR1	interferon gamma receptor 1	Plasma Membrane	transmembrane receptor
chr5	ENSMUSG00000029469	Ift81	IFT81	intraflagellar transport 81	Extracellular Space	other
chr11	ENSMUSG00000020427	Igfbp3	IGFBP3	insulin like growth factor binding protein 3	Extracellular Space	other
chr11	ENSMUSG00000017493	Igfbp4	IGFBP4	insulin like growth factor binding protein 4	Extracellular Space	other
chr3	ENSMUSG00000042035	Igsf3	IGSF3	immunoglobulin superfamily member 3	Plasma Membrane	other
chr1	ENSMUSG00000038034	Igsf8	IGSF8	immunoglobulin superfamily member 8	Plasma Membrane	other
chr1	ENSMUSG00000037995	Igsf9	IGSF9	immunoglobulin superfamily member 9	Plasma Membrane	other
chr11	ENSMUSG00000078853	Igtp	Igtp	interferon gamma induced GTPase	Cytoplasm	enzyme
chr18	ENSMUSG00000054072	Iigp1	Iigp1	interferon inducible GTPase 1	Extracellular Space	enzyme
chr6	ENSMUSG00000043088	Il17re	IL17RE	interleukin 17 receptor E	Plasma Membrane	other
chr2	ENSMUSG00000027398	Il1b	IL1B	interleukin 1 beta	Extracellular Space	cytokine
chr1	ENSMUSG00000070942	Il1rl2	IL1RL2	interleukin 1 receptor like 2	Plasma Membrane	transmembrane receptor
chr7	ENSMUSG00000030748	Il4ra	IL4R	interleukin 4 receptor	Plasma Membrane	transmembrane receptor
chr13	ENSMUSG00000021756	Il6st	IL6ST	interleukin 6 signal transducer	Plasma Membrane	transmembrane receptor
chr3	ENSMUSG00000001016	Ilf2	ILF2	interleukin enhancer binding factor 2	Nucleus	transcription regulator
chr9	ENSMUSG00000032178	Ilf3	ILF3	interleukin enhancer binding factor 3	Nucleus	transcription regulator
chr3	ENSMUSG00000027531	Impa1	IMPA1	inositol monophosphatase 1	Cytoplasm	phosphatase
chr18	ENSMUSG00000024525	Impa2	IMPA2	inositol monophosphatase 2	Cytoplasm	phosphatase
chr7	ENSMUSG00000091811	Inafm1	INAFM1	InaF motif containing 1	Other	other
chr12	ENSMUSG00000037679	Inf2	INF2	inverted formin, FH2 and WH2 domain containing	Cytoplasm	other
chr8	ENSMUSG00000063049	Ing2	ING2	inhibitor of growth family member 2	Nucleus	transcription regulator
chr2	ENSMUSG00000034154	Ino80	INO80	INO80 complex subunit	Nucleus	enzyme
chr1	ENSMUSG00000026102	Inpp1	INPP1	inositol polyphosphate-1-phosphatase	Cytoplasm	phosphatase
chr7	ENSMUSG00000042105	Inpp5f	INPP5F	inositol polyphosphate-5-phosphatase F	Plasma Membrane	phosphatase
chr1	ENSMUSG00000003721	Insig2	INSIG2	insulin induced gene 2	Cytoplasm	other
chr8	ENSMUSG00000005534	Insr	INSR	insulin receptor	Plasma Membrane	kinase
chr9	ENSMUSG00000034263	Vwa9	INTS14	integrator complex subunit 14	Cytoplasm	other
chr3	ENSMUSG00000027933	Ints3	INTS3	integrator complex subunit 3	Nucleus	other
chr14	ENSMUSG00000030662	Ipo5	IPO5	importin 5	Nucleus	transporter
chr6	ENSMUSG00000040029	Ipo8	IPO8	importin 8	Nucleus	transporter
chr1	ENSMUSG00000041879	Ipo9	IPO9	importin 9	Nucleus	transporter
chr7	ENSMUSG00000100826	D7Ertd715e	IPW	imprinted in Prader-Willi syndrome	Other	other
chr3	ENSMUSG00000028068	Iqgap3	IQGAP3	IQ motif containing GTPase activating protein 3	Plasma Membrane	other
chr6	ENSMUSG00000034312	Iqsec1	IQSEC1	IQ motif and Sec7 domain 1	Cytoplasm	other
chr6	ENSMUSG00000060477	Irak2	IRAK2	interleukin 1 receptor associated kinase 2	Plasma Membrane	kinase
chr15	ENSMUSG00000059883	Irak4	IRAK4	interleukin 1 receptor associated kinase 4	Cytoplasm	kinase
chr8	ENSMUSG00000031627	Irf2	IRF2	interferon regulatory factor 2	Nucleus	transcription regulator
chr7	ENSMUSG00000044030	Irf2bp1	IRF2BP1	interferon regulatory factor 2 binding protein 1	Nucleus	transcription regulator
chr8	ENSMUSG00000051495	Irf2bp2	IRF2BP2	interferon regulatory factor 2 binding protein 2	Nucleus	transcription regulator
chr12	ENSMUSG00000034168	Irf2bpl	IRF2BPL	interferon regulatory factor 2 binding protein like	Nucleus	other
chr7	ENSMUSG00000003184	Irf3	IRF3	interferon regulatory factor 3	Nucleus	transcription regulator
chr1	ENSMUSG00000026638	Irf6	IRF6	interferon regulatory factor 6	Nucleus	transcription regulator
chr7	ENSMUSG00000041037	Irgq	IRGQ	immunity related GTPase Q	Other	other
chr1	ENSMUSG00000055980	Irs1	IRS1	insulin receptor substrate 1	Cytoplasm	enzyme
chr13	ENSMUSG00000044792	Isca1	ISCA1	iron-sulfur cluster assembly 1	Cytoplasm	other
chr3	ENSMUSG00000048039	Isg20l2	ISG20L2	interferon stimulated exonuclease gene 20 like 2	Nucleus	enzyme
chr18	ENSMUSG00000024601	Isoc1	ISOC1	isochorismatase domain containing 1	Cytoplasm	enzyme
chr6	ENSMUSG00000030056	Isy1	ISY1-RAB43	ISY1-RAB43 readthrough	Nucleus	other
chr6	ENSMUSG00000001518	Itfg2	ITFG2	integrin alpha FG-GAP repeat containing 2	Cytoplasm	other
chr13	ENSMUSG00000042284	Itga1	ITGA1	integrin subunit alpha 1	Plasma Membrane	other
chr11	ENSMUSG00000001507	Itga3	ITGA3	integrin subunit alpha 3	Plasma Membrane	other
chr2	ENSMUSG00000027087	Itgav	ITGAV	integrin subunit alpha V	Plasma Membrane	transmembrane receptor
chr12	ENSMUSG00000062352	Itgb1bp1	ITGB1BP1	integrin subunit beta 1 binding protein 1	Plasma Membrane	transporter
chr2	ENSMUSG00000037254	Itih2	ITIH2	inter-alpha-trypsin inhibitor heavy chain 2	Extracellular Space	other
chr1	ENSMUSG00000026223	Itm2c	ITM2C	integral membrane protein 2C	Cytoplasm	other
chr2	ENSMUSG00000074797	Itpa	ITPA	inosine triphosphatase	Cytoplasm	enzyme
chr1	ENSMUSG00000038855	Itpkb	ITPKB	inositol-trisphosphate 3-kinase B	Cytoplasm	kinase
chr6	ENSMUSG00000030102	Itpr1	ITPR1	inositol 1,4,5-trisphosphate receptor type 1	Cytoplasm	ion channel
chr6	ENSMUSG00000030287	Itpr2	ITPR2	inositol 1,4,5-trisphosphate receptor type 2	Cytoplasm	ion channel
chr2	ENSMUSG00000027007	Ssfa2	ITPRID2	ITPR interacting domain containing 2	Plasma Membrane	other
chr7	ENSMUSG00000095115	Itpripl2	ITPRIPL2	ITPRIP like 2	Other	other
chr1	ENSMUSG00000023150	Ivns1abp	IVNS1ABP	influenza virus NS1A binding protein	Nucleus	other
chr3	ENSMUSG00000025764	Jade1	JADE1	jade family PHD finger 1	Nucleus	transcription regulator
chr6	ENSMUSG00000051256	Jagn1	JAGN1	jagunal homolog 1	Cytoplasm	other
chr12	ENSMUSG00000005078	Jkamp	JKAMP	JNK1/MAPK8 associated membrane protein	Cytoplasm	other
chr11	ENSMUSG00000056962	Jmjd6	JMJD6	arginine demethylase and lysine hydroxylase	Plasma Membrane	transmembrane receptor
chr7	ENSMUSG00000038695	Josd2	JOSD2	Josephin domain containing 2	Cytoplasm	enzyme
chr11	ENSMUSG00000020737	Hn1	JPT1	Jupiter microtubule associated homolog 1	Nucleus	other
chr3	ENSMUSG00000027937	Jtb	JTB	jumping translocation breakpoint	Plasma Membrane	other
chr19	ENSMUSG00000032702	Kank1	KANK1	KN motif and ankyrin repeat domains 1	Nucleus	transcription regulator
chr9	ENSMUSG00000032194	Kank2	KANK2	KN motif and ankyrin repeat domains 2	Nucleus	transcription regulator
chr1	ENSMUSG00000010453	Kansl3	KANSL3	KAT8 regulatory NSL complex subunit 3	Nucleus	other
chr8	ENSMUSG00000031948	Kars	KARS	lysyl-tRNA synthetase	Cytoplasm	enzyme
chr2	ENSMUSG00000027425	Csrp2bp	KAT14	lysine acetyltransferase 14	Nucleus	enzyme
chr14	ENSMUSG00000021767	Kat6b	Kat6b	K(lysine) acetyltransferase 6B	Nucleus	enzyme
chr10	ENSMUSG00000019794	Katna1	KATNA1	katanin catalytic subunit A1	Cytoplasm	enzyme
chr2	ENSMUSG00000005505	Kbtbd4	KBTBD4	kelch repeat and BTB domain containing 4	Other	other
chr6	ENSMUSG00000055239	Kcmf1	KCMF1	potassium channel modulatory factor 1	Extracellular Space	enzyme
chr7	ENSMUSG00000054342	Kcnn4	KCNN4	potassium calcium-activated channel subfamily N member 4	Plasma Membrane	ion channel
chr18	ENSMUSG00000036225	Kctd1	KCTD1	potassium channel tetramerization domain containing 1	Nucleus	transcription regulator
chr5	ENSMUSG00000001098	Kctd10	KCTD10	potassium channel tetramerization domain containing 10	Nucleus	ion channel
chr11	ENSMUSG00000046731	Kctd11	KCTD11	potassium channel tetramerization domain containing 11	Cytoplasm	other
chr17	ENSMUSG00000016946	Kctd5	KCTD5	potassium channel tetramerization domain containing 5	Cytoplasm	other
chr1	ENSMUSG00000026047	Kdelc1	KDELC1	KDEL motif containing 1	Cytoplasm	other
chr7	ENSMUSG00000002778	Kdelr1	KDELR1	KDEL endoplasmic reticulum protein retention receptor 1	Cytoplasm	transporter
chr19	ENSMUSG00000054611	Kdm2a	KDM2A	lysine demethylase 2A	Nucleus	enzyme
chr5	ENSMUSG00000029475	Kdm2b	KDM2B	lysine demethylase 2B	Nucleus	enzyme
chr1	ENSMUSG00000042207	Kdm5b	KDM5B	lysine demethylase 5B	Nucleus	transcription regulator
chr11	ENSMUSG00000018476	Kdm6b	KDM6B	lysine demethylase 6B	Extracellular Space	enzyme
chr9	ENSMUSG00000003308	Keap1	KEAP1	kelch like ECH associated protein 1	Cytoplasm	transcription regulator
chr3	ENSMUSG00000028060	2810403A07Rik	KHDC4	KH domain containing 4, pre-mRNA splicing factor	Nucleus	other
chr7	ENSMUSG00000066571	4931406P16Rik	KIAA0355	KIAA0355	Extracellular Space	other
chr15	ENSMUSG00000036046	5031439G07Rik	KIAA0930	KIAA0930	Other	other
chr1	ENSMUSG00000026090	2010300C02Rik	KIAA1211L	KIAA1211 like	Other	other
chr2	ENSMUSG00000036617	Etl4	KIAA1217	KIAA1217	Cytoplasm	other
chr6	ENSMUSG00000063455	D630045J12Rik	KIAA1549	KIAA1549	Plasma Membrane	other
chr12	ENSMUSG00000036333	Kidins220	KIDINS220	kinase D interacting substrate 220	Nucleus	transcription regulator
chr18	ENSMUSG00000003779	Kif20a	KIF20A	kinesin family member 20A	Cytoplasm	transporter
chr15	ENSMUSG00000022629	Kif21a	KIF21A	kinesin family member 21A	Cytoplasm	other
chr9	ENSMUSG00000032254	Kif23	KIF23	kinesin family member 23	Cytoplasm	other
chr18	ENSMUSG00000006740	Kif5b	KIF5B	kinesin family member 5B	Cytoplasm	other
chr17	ENSMUSG00000079553	Kifc1	KIFC1	kinesin family member C1	Nucleus	enzyme
chr2	ENSMUSG00000037262	Kin	KIN	Kin17 DNA and RNA binding protein	Nucleus	other
chr10	ENSMUSG00000019966	Kitl	KITLG	KIT ligand	Extracellular Space	growth factor
chr2	ENSMUSG00000074749	Kiz	KIZ	kizuna centrosomal protein	Cytoplasm	other
chr12	ENSMUSG00000021288	Klc1	KLC1	kinesin light chain 1	Cytoplasm	other
chr19	ENSMUSG00000024862	Klc2	KLC2	kinesin light chain 2	Cytoplasm	other
chr7	ENSMUSG00000052040	Klf13	KLF13	Kruppel like factor 13	Nucleus	transcription regulator
chr8	ENSMUSG00000040263	Klhdc4	KLHDC4	kelch domain containing 4	Other	other
chr1	ENSMUSG00000026455	Klhl12	KLHL12	kelch like family member 12	Cytoplasm	other
chr9	ENSMUSG00000054792	Klhl18	KLHL18	kelch like family member 18	Other	other
chr7	ENSMUSG00000055652	Klhl25	KLHL25	kelch like family member 25	Cytoplasm	other
chr6	ENSMUSG00000040102	Klhl42	KLHL42	kelch like family member 42	Nucleus	other
chr9	ENSMUSG00000002028	Kmt2a	KMT2A	lysine methyltransferase 2A	Nucleus	transcription regulator
chr7	ENSMUSG00000006307	Kmt2b	KMT2B	lysine methyltransferase 2B	Nucleus	transcription regulator
chr15	ENSMUSG00000048154	Kmt2d	KMT2D	lysine methyltransferase 2D	Nucleus	transcription regulator
chr19	ENSMUSG00000045098	Kmt5b	KMT5B	lysine methyltransferase 5B	Nucleus	enzyme
chr7	ENSMUSG00000030980	Knop1	KNOP1	lysine rich nucleolar protein 1	Other	other
chr3	ENSMUSG00000027782	Kpna4	KPNA4	karyopherin subunit alpha 4	Nucleus	transporter
chr7	ENSMUSG00000006021	Kptn	KPTN	kaptin, actin binding protein	Plasma Membrane	other
chr11	ENSMUSG00000020393	Kremen1	KREMEN1	kringle containing transmembrane protein 1	Plasma Membrane	other
chr9	ENSMUSG00000035047	Kri1	KRI1	KRI1 homolog	Nucleus	other
chr11	ENSMUSG00000020911	Krt19	KRT19	keratin 19	Cytoplasm	other
chr15	ENSMUSG00000023039	Krt7	KRT7	keratin 7	Cytoplasm	other
chr15	ENSMUSG00000049382	Krt8	KRT8	keratin 8	Cytoplasm	other
chr1	ENSMUSG00000041782	Lad1	LAD1	ladinin 1	Extracellular Space	other
chr12	ENSMUSG00000002900	Lamb1	LAMB1	laminin subunit beta 1	Extracellular Space	other
chr1	ENSMUSG00000026478	Lamc1	LAMC1	laminin subunit gamma 1	Extracellular Space	other
chr1	ENSMUSG00000026479	Lamc2	LAMC2	laminin subunit gamma 2	Extracellular Space	other
chr1	ENSMUSG00000026000	Lancl1	LANCL1	LanC like 1	Plasma Membrane	other
chr2	ENSMUSG00000040434	Gyltl1b	LARGE2	LARGE xylosyl- and glucuronyltransferase 2	Cytoplasm	enzyme
chr11	ENSMUSG00000037331	Larp1	LARP1	La ribonucleoprotein domain family member 1	Cytoplasm	translation regulator
chr3	ENSMUSG00000027968	Larp7	LARP7	La ribonucleoprotein domain family member 7	Nucleus	other
chr18	ENSMUSG00000024493	Lars	LARS	leucyl-tRNA synthetase	Cytoplasm	enzyme
chr1	ENSMUSG00000004880	Lbr	LBR	lamin B receptor	Nucleus	enzyme
chr7	ENSMUSG00000030763	Lcmt1	LCMT1	leucine carboxyl methyltransferase 1	Cytoplasm	enzyme
chr6	ENSMUSG00000030246	Ldhb	LDHB	lactate dehydrogenase B	Cytoplasm	enzyme
chr8	ENSMUSG00000031958	Ldhd	LDHD	lactate dehydrogenase D	Cytoplasm	enzyme
chr9	ENSMUSG00000032193	Ldlr	LDLR	low density lipoprotein receptor	Plasma Membrane	transporter
chr18	ENSMUSG00000024544	Ldlrad4	LDLRAD4	low density lipoprotein receptor class A domain containing 4	Cytoplasm	other
chr8	ENSMUSG00000031513	Leprotl1	LEPROTL1	leptin receptor overlapping transcript like 1	Plasma Membrane	other
chr15	ENSMUSG00000037353	Letmd1	LETMD1	LETM1 domain containing 1	Plasma Membrane	other
chr11	ENSMUSG00000033880	Lgals3bp	LGALS3BP	galectin 3 binding protein	Plasma Membrane	transmembrane receptor
chr7	ENSMUSG00000053522	Lgals7	LGALS7/LGALS7B	galectin 7	Extracellular Space	other
chr11	ENSMUSG00000001123	Lgals9	LGALS9B	galectin 9B	Cytoplasm	other
chr7	ENSMUSG00000036560	Lgi4	LGI4	leucine rich repeat LGI family member 4	Extracellular Space	other
chr1	ENSMUSG00000042793	Lgr6	LGR6	leucine rich repeat containing G protein-coupled receptor 6	Plasma Membrane	G-protein coupled receptor
chr7	ENSMUSG00000056394	Lig1	LIG1	DNA ligase 1	Nucleus	enzyme
chr5	ENSMUSG00000037736	Limch1	LIMCH1	LIM and calponin homology domains 1	Cytoplasm	other
chr19	ENSMUSG00000024781	Lipa	LIPA	lipase A, lysosomal acid type	Cytoplasm	enzyme
chr11	ENSMUSG00000020536	Llgl1	LLGL1	LLGL1, scribble cell polarity complex component	Cytoplasm	other
chr11	ENSMUSG00000020782	Llgl2	LLGL2	LLGL2, scribble cell polarity complex component	Cytoplasm	other
chr18	ENSMUSG00000041891	Lman1	LMAN1	lectin, mannose binding 1	Cytoplasm	other
chr1	ENSMUSG00000001143	Lman2l	LMAN2L	lectin, mannose binding 2 like	Cytoplasm	other
chr1	ENSMUSG00000073725	Lmbrd1	LMBRD1	LMBR1 domain containing 1	Cytoplasm	enzyme
chr15	ENSMUSG00000039704	Lmbrd2	LMBRD2	LMBR1 domain containing 2	Other	other
chr1	ENSMUSG00000048096	Lmod1	LMOD1	leiomodin 1	Cytoplasm	other
chr2	ENSMUSG00000038765	Lmx1b	LMX1B	LIM homeobox transcription factor 1 beta	Nucleus	transcription regulator
chr17	ENSMUSG00000041168	Lonp1	LONP1	lon peptidase 1, mitochondrial	Cytoplasm	peptidase
chr12	ENSMUSG00000020593	Lpin1	LPIN1	lipin 1	Nucleus	phosphatase
chr3	ENSMUSG00000028080	Lrba	LRBA	LPS responsive beige-like anchor protein	Cytoplasm	other
chr19	ENSMUSG00000045045	Lrfn4	LRFN4	leucine rich repeat and fibronectin type III domain containing 4	Plasma Membrane	other
chr14	ENSMUSG00000022175	Lrp10	LRP10	LDL receptor related protein 10	Plasma Membrane	transmembrane receptor
chr2	ENSMUSG00000027253	Lrp4	LRP4	LDL receptor related protein 4	Extracellular Space	other
chr19	ENSMUSG00000024913	Lrp5	LRP5	LDL receptor related protein 5	Plasma Membrane	transmembrane receptor
chr6	ENSMUSG00000030201	Lrp6	LRP6	LDL receptor related protein 6	Plasma Membrane	transmembrane receptor
chr17	ENSMUSG00000024120	Lrpprc	LRPPRC	leucine rich pentatricopeptide repeat containing	Cytoplasm	other
chr2	ENSMUSG00000027286	Lrrc57	LRRC57	leucine rich repeat containing 57	Cytoplasm	other
chr3	ENSMUSG00000023084	Lrrc71	LRRC71	leucine rich repeat containing 71	Other	other
chr2	ENSMUSG00000007476	Lrrc8a	LRRC8A	leucine rich repeat containing 8 VRAC subunit A	Plasma Membrane	ion channel
chr5	ENSMUSG00000046079	Lrrc8d	LRRC8D	leucine rich repeat containing 8 VRAC subunit D	Plasma Membrane	G-protein coupled receptor
chr11	ENSMUSG00000020922	Lsm12	LSM12	LSM12 homolog	Other	other
chr7	ENSMUSG00000066568	Lsm14a	LSM14A	LSM14A, mRNA processing body assembly factor	Cytoplasm	other
chr8	ENSMUSG00000031683	Lsm6	LSM6	LSM6 homolog, U6 small nuclear RNA and mRNA degradation associated	Nucleus	other
chr16	ENSMUSG00000052299	Ltn1	LTN1	listerin E3 ubiquitin protein ligase 1	Nucleus	enzyme
chr17	ENSMUSG00000024188	Luc7l	LUC7L	LUC7 like	Nucleus	other
chr15	ENSMUSG00000075602	Ly6a	Ly6a (includes others)	lymphocyte antigen 6 complex, locus A	Plasma Membrane	other
chr15	ENSMUSG00000022587	Ly6e	LY6E	lymphocyte antigen 6 family member E	Plasma Membrane	other
chr17	ENSMUSG00000013766	Ly6g6e	Ly6g6e	lymphocyte antigen 6 complex, locus G6E	Plasma Membrane	other
chr1	ENSMUSG00000039246	Lyplal1	LYPLAL1	lysophospholipase like 1	Cytoplasm	enzyme
chr19	ENSMUSG00000035342	Lzts2	LZTS2	leucine zipper tumor suppressor 2	Cytoplasm	other
chr19	ENSMUSG00000036278	Macrod1	MACROD1	MACRO domain containing 1	Cytoplasm	enzyme
chr17	ENSMUSG00000034509	Mad2l1bp	MAD2L1BP	MAD2L1 binding protein	Nucleus	other
chr2	ENSMUSG00000040687	Madd	MADD	MAP kinase activating death domain	Cytoplasm	other
chr6	ENSMUSG00000030188	Magohb	MAGOHB	mago homolog B, exon junction complex subunit	Nucleus	other
chr19	ENSMUSG00000092341	Malat1	MALAT1	metastasis associated lung adenocarcinoma transcript 1	Nucleus	other
chr3	ENSMUSG00000008763	Man1a2	MAN1A2	mannosidase alpha class 1A member 2	Cytoplasm	enzyme
chr17	ENSMUSG00000024085	Man2a1	MAN2A1	mannosidase alpha class 2A member 1	Cytoplasm	enzyme
chr8	ENSMUSG00000005142	Man2b1	MAN2B1	mannosidase alpha class 2B member 1	Cytoplasm	enzyme
chr9	ENSMUSG00000032295	Man2c1	MAN2C1	mannosidase alpha class 2C member 1	Cytoplasm	enzyme
chr3	ENSMUSG00000028164	Manba	MANBA	mannosidase beta	Cytoplasm	enzyme
chr6	ENSMUSG00000032718	Mansc1	MANSC1	MANSC domain containing 1	Other	other
chr1	ENSMUSG00000015222	Map2	MAP2	microtubule associated protein 2	Plasma Membrane	other
chr11	ENSMUSG00000018932	Map2k3	MAP2K3	mitogen-activated protein kinase kinase 3	Cytoplasm	kinase
chr8	ENSMUSG00000002948	Map2k7	MAP2K7	mitogen-activated protein kinase kinase 7	Cytoplasm	kinase
chr19	ENSMUSG00000004054	Map3k11	MAP3K11	mitogen-activated protein kinase kinase kinase 11	Cytoplasm	kinase
chr15	ENSMUSG00000023050	Map3k12	MAP3K12	mitogen-activated protein kinase kinase kinase 12	Cytoplasm	kinase
chr10	ENSMUSG00000071369	Map3k5	MAP3K5	mitogen-activated protein kinase kinase kinase 5	Cytoplasm	kinase
chr9	ENSMUSG00000032479	Map4	MAP4	microtubule associated protein 4	Cytoplasm	other
chr19	ENSMUSG00000024948	Map4k2	MAP4K2	mitogen-activated protein kinase kinase kinase kinase 2	Cytoplasm	kinase
chr1	ENSMUSG00000026074	Map4k4	MAP4K4	mitogen-activated protein kinase kinase kinase kinase 4	Cytoplasm	kinase
chr10	ENSMUSG00000019996	Map7	MAP7	microtubule associated protein 7	Cytoplasm	other
chr17	ENSMUSG00000004864	Mapk13	MAPK13	mitogen-activated protein kinase 13	Cytoplasm	kinase
chr17	ENSMUSG00000053436	Mapk14	MAPK14	mitogen-activated protein kinase 14	Cytoplasm	kinase
chr17	ENSMUSG00000024163	Mapk8ip3	MAPK8IP3	mitogen-activated protein kinase 8 interacting protein 3	Cytoplasm	other
chr2	ENSMUSG00000038696	Mapkap1	MAPKAP1	mitogen-activated protein kinase associated protein 1	Cytoplasm	other
chr1	ENSMUSG00000073481	Marc2	MARC_2	mitochondrial amidoxime reducing component 2	Cytoplasm	enzyme
chr17	ENSMUSG00000079557	March2	MARCH_2	membrane associated ring-CH-type finger 2	Cytoplasm	enzyme
chr19	ENSMUSG00000023307	March5	MARCH_5	membrane associated ring-CH-type finger 5	Cytoplasm	enzyme
chr6	ENSMUSG00000025702	March8	MARCH_8	membrane associated ring-CH-type finger 8	Cytoplasm	enzyme
chr16	ENSMUSG00000060657	Marf1	MARF1	meiosis regulator and mRNA stability factor 1	Cytoplasm	other
chr19	ENSMUSG00000024969	Mark2	MARK2	microtubule affinity regulating kinase 2	Cytoplasm	kinase
chr12	ENSMUSG00000007411	Mark3	MARK3	microtubule affinity regulating kinase 3	Cytoplasm	kinase
chr10	ENSMUSG00000040354	Mars	MARS	methionyl-tRNA synthetase	Cytoplasm	enzyme
chr11	ENSMUSG00000042032	Mat2b	MAT2B	methionine adenosyltransferase 2B	Cytoplasm	enzyme
chr12	ENSMUSG00000059436	Max	MAX	MYC associated factor X	Nucleus	transcription regulator
chr10	ENSMUSG00000025409	Mbd6	MBD6	methyl-CpG binding domain protein 6	Nucleus	other
chr14	ENSMUSG00000022139	Mbnl2	MBNL2	muscleblind like splicing regulator 2	Nucleus	other
chr12	ENSMUSG00000020646	Mboat2	MBOAT2	membrane bound O-acyltransferase domain containing 2	Cytoplasm	enzyme
chr11	ENSMUSG00000059474	Mbtd1	MBTD1	mbt domain containing 1	Other	other
chr18	ENSMUSG00000071856	Mcc	MCC	MCC, WNT signaling pathway regulator	Cytoplasm	other
chr3	ENSMUSG00000027709	Mccc1	MCCC1	methylcrotonoyl-CoA carboxylase 1	Cytoplasm	enzyme
chr7	ENSMUSG00000033429	Mcee	MCEE	methylmalonyl-CoA epimerase	Cytoplasm	enzyme
chr17	ENSMUSG00000024150	Mcfd2	MCFD2	multiple coagulation factor deficiency 2	Cytoplasm	other
chr6	ENSMUSG00000002870	Mcm2	MCM2	minichromosome maintenance complex component 2	Nucleus	enzyme
chr8	ENSMUSG00000005410	Mcm5	MCM5	minichromosome maintenance complex component 5	Nucleus	enzyme
chr17	ENSMUSG00000025732	Fam195a	MCRIP2	MAPK regulated corepressor interacting protein 2	Cytoplasm	other
chr17	ENSMUSG00000061607	Mdc1	MDC1	mediator of DNA damage checkpoint 1	Nucleus	other
chr17	ENSMUSG00000032717	Mdfi	MDFI	MyoD family inhibitor	Cytoplasm	other
chr6	ENSMUSG00000041390	Mdfic	MDFIC	MyoD family inhibitor domain containing	Nucleus	other
chr5	ENSMUSG00000019179	Mdh2	MDH2	malate dehydrogenase 2	Cytoplasm	enzyme
chr10	ENSMUSG00000020184	Mdm2	MDM2	MDM2 proto-oncogene	Nucleus	transcription regulator
chr9	ENSMUSG00000032418	Me1	ME1	malic enzyme 1	Cytoplasm	enzyme
chr11	ENSMUSG00000018160	Med1	MED1	mediator complex subunit 1	Nucleus	transcription regulator
chr5	ENSMUSG00000018076	Med13l	MED13L	mediator complex subunit 13 like	Nucleus	other
chr2	ENSMUSG00000027080	Med19	MED19	mediator complex subunit 19	Nucleus	other
chr6	ENSMUSG00000030291	Med21	MED21	mediator complex subunit 21	Nucleus	transcription regulator
chr7	ENSMUSG00000030557	Mef2a	MEF2A	myocyte enhancer factor 2A	Nucleus	transcription regulator
chr19	ENSMUSG00000024947	Men1	MEN1	menin 1	Nucleus	transcription regulator
chr6	ENSMUSG00000009376	Met	MET	MET proto-oncogene, receptor tyrosine kinase	Plasma Membrane	kinase
chr3	ENSMUSG00000005813	Metap1	METAP1	methionyl aminopeptidase 1	Cytoplasm	peptidase
chr1	ENSMUSG00000026694	Mettl13	METTL13	methyltransferase like 13	Other	enzyme
chr3	ENSMUSG00000028114	Mettl14	METTL14	methyltransferase like 14	Nucleus	enzyme
chr11	ENSMUSG00000010554	Mettl16	METTL16	methyltransferase like 16	Nucleus	enzyme
chr14	ENSMUSG00000004561	Mettl17	METTL17	methyltransferase like 17	Nucleus	other
chr1	ENSMUSG00000025956	Mettl21a	METTL21A	methyltransferase like 21A	Nucleus	enzyme
chr2	ENSMUSG00000051730	Mettl5	METTL5	methyltransferase like 5	Other	enzyme
chr11	ENSMUSG00000042436	Mfap4	MFAP4	microfibril associated protein 4	Extracellular Space	other
chr1	ENSMUSG00000026150	Mff	Mff	mitochondrial fission factor	Cytoplasm	other
chr3	ENSMUSG00000027668	Mfn1	MFN1	mitofusin 1	Cytoplasm	enzyme
chr9	ENSMUSG00000034739	Mfrp	MFRP	membrane frizzled-related protein	Plasma Membrane	transmembrane receptor
chr5	ENSMUSG00000001082	Mfsd10	MFSD10	major facilitator superfamily domain containing 10	Other	transporter
chr19	ENSMUSG00000025227	Tmem180	MFSD13A	major facilitator superfamily domain containing 13A	Other	other
chr3	ENSMUSG00000089911	Hiat1	MFSD14A	major facilitator superfamily domain containing 14A	Other	transporter
chr1	ENSMUSG00000041439	Mfsd6	MFSD6	major facilitator superfamily domain containing 6	Other	other
chr2	ENSMUSG00000033943	Mga	MGA	MGA, MAX dimerization protein	Nucleus	transcription regulator
chr3	ENSMUSG00000037161	Mgarp	MGARP	mitochondria localized glutamic acid rich protein	Cytoplasm	other
chr1	ENSMUSG00000026110	Mgat4a	MGAT4A	alpha-1,3-mannosyl-glycoprotein 4-beta-N-acetylglucosaminyltransferase A	Cytoplasm	enzyme
chr2	ENSMUSG00000027424	Mgme1	MGME1	mitochondrial genome maintenance exonuclease 1	Cytoplasm	enzyme
chr6	ENSMUSG00000030218	Mgp	MGP	matrix Gla protein	Extracellular Space	other
chr16	ENSMUSG00000022517	Mgrn1	MGRN1	mahogunin ring finger 1	Cytoplasm	enzyme
chr6	ENSMUSG00000008540	Mgst1	MGST1	microsomal glutathione S-transferase 1	Cytoplasm	enzyme
chr1	ENSMUSG00000056050	Mia3	MIA3	MIA SH3 domain ER export factor 3	Cytoplasm	transporter
chr6	ENSMUSG00000051586	Mical3	MICAL3	microtubule associated monooxygenase, calponin and LIM domain containing 3	Cytoplasm	enzyme
chr3	ENSMUSG00000054942	Fam73a	MIGA1	mitoguardin 1	Plasma Membrane	other
chr14	ENSMUSG00000021993	Mipep	MIPEP	mitochondrial intermediate peptidase	Cytoplasm	peptidase
chr18	ENSMUSG00000098721	Mir6357	Mir6357	microRNA 6357	Other	microRNA
chr7	ENSMUSG00000098661	Mir7052	Mir7052	microRNA 7052	Other	microRNA
chr16	ENSMUSG00000022978	Mis18a	MIS18A	MIS18 kinetochore protein A	Nucleus	other
chr5	ENSMUSG00000048578	Mlec	MLEC	malectin	Plasma Membrane	other
chr8	ENSMUSG00000012519	Mlkl	MLKL	mixed lineage kinase domain like pseudokinase	Cytoplasm	kinase
chr17	ENSMUSG00000024212	Mllt1	MLLT1	MLLT1, super elongation complex subunit	Nucleus	transcription regulator
chr1	ENSMUSG00000026303	Mlph	MLPH	melanophilin	Cytoplasm	other
chr17	ENSMUSG00000024142	Mlst8	MLST8	MTOR associated protein, LST8 homolog	Cytoplasm	other
chr5	ENSMUSG00000038342	Mlxip	MLXIP	MLX interacting protein	Nucleus	transcription regulator
chr2	ENSMUSG00000026766	Mmadhc	MMADHC	methylmalonic aciduria and homocystinuria, cblD type	Cytoplasm	other
chr3	ENSMUSG00000027820	Mme	MME	membrane metalloendopeptidase	Plasma Membrane	peptidase
chr14	ENSMUSG00000000957	Mmp14	MMP14	matrix metallopeptidase 14	Extracellular Space	peptidase
chr19	ENSMUSG00000025159	Mms19	MMS19	MMS19 homolog, cytosolic iron-sulfur assembly component	Nucleus	transcription regulator
chr11	ENSMUSG00000000282	Mnt	MNT	MAX network transcriptional repressor	Nucleus	transcription regulator
chr5	ENSMUSG00000006262	Mob1b	MOB1B	MOB kinase activator 1B	Cytoplasm	other
chr17	ENSMUSG00000064120	Mocs1	Mocs1	molybdenum cofactor synthesis 1	Cytoplasm	enzyme
chr13	ENSMUSG00000015536	Mocs2	MOCS2	molybdenum cofactor synthesis 2	Cytoplasm	enzyme
chr10	ENSMUSG00000034602	Mon2	MON2	MON2 homolog, regulator of endosome-to-Golgi trafficking	Cytoplasm	other
chr19	ENSMUSG00000046805	Mpeg1	MPEG1	macrophage expressed 1	Cytoplasm	other
chr11	ENSMUSG00000020287	Mpg	MPG	N-methylpurine DNA glycosylase	Nucleus	enzyme
chr7	ENSMUSG00000030521	Mphosph10	MPHOSPH10	M-phase phosphoprotein 10	Nucleus	other
chr13	ENSMUSG00000012429	Mplkip	MPLKIP	M-phase specific PLK1 interacting protein	Nucleus	other
chr12	ENSMUSG00000021112	Mpp5	MPP5	membrane palmitoylated protein 5	Plasma Membrane	kinase
chr18	ENSMUSG00000062526	Mppe1	MPPE1	metallophosphoesterase 1	Cytoplasm	enzyme
chr1	ENSMUSG00000026566	Mpzl1	MPZL1	myelin protein zero like 1	Plasma Membrane	other
chr11	ENSMUSG00000020695	Mrc2	MRC2	mannose receptor C type 2	Plasma Membrane	transmembrane receptor
chr8	ENSMUSG00000004996	Mri1	MRI1	methylthioribose-1-phosphate isomerase 1	Cytoplasm	translation regulator
chr19	ENSMUSG00000024902	Mrpl11	MRPL11	mitochondrial ribosomal protein L11	Cytoplasm	other
chr17	ENSMUSG00000023939	Mrpl14	MRPL14	mitochondrial ribosomal protein L14	Cytoplasm	other
chr19	ENSMUSG00000024829	Mrpl21	MRPL21	mitochondrial ribosomal protein L21	Cytoplasm	other
chr9	ENSMUSG00000032563	Mrpl3	MRPL3	mitochondrial ribosomal protein L3	Cytoplasm	other
chr1	ENSMUSG00000026087	Mrpl30	MRPL30	mitochondrial ribosomal protein L30	Cytoplasm	other
chr16	ENSMUSG00000022889	Mrpl39	MRPL39	mitochondrial ribosomal protein L39	Cytoplasm	other
chr7	ENSMUSG00000030612	Mrpl46	MRPL46	mitochondrial ribosomal protein L46	Cytoplasm	other
chr3	ENSMUSG00000037531	Mrpl47	MRPL47	mitochondrial ribosomal protein L47	Cytoplasm	other
chr19	ENSMUSG00000007338	Mrpl49	MRPL49	mitochondrial ribosomal protein L49	Cytoplasm	enzyme
chr14	ENSMUSG00000010406	Mrpl52	MRPL52	mitochondrial ribosomal protein L52	Cytoplasm	other
chr7	ENSMUSG00000030611	Mrps11	MRPS11	mitochondrial ribosomal protein S11	Cytoplasm	other
chr1	ENSMUSG00000058267	Mrps14	MRPS14	mitochondrial ribosomal protein S14	Cytoplasm	other
chr11	ENSMUSG00000020477	Mrps24	MRPS24	mitochondrial ribosomal protein S24	Cytoplasm	other
chr6	ENSMUSG00000014551	Mrps25	MRPS25	mitochondrial ribosomal protein S25	Cytoplasm	other
chr2	ENSMUSG00000037740	Mrps26	MRPS26	mitochondrial ribosomal protein S26	Cytoplasm	other
chr17	ENSMUSG00000038880	Mrps34	MRPS34	mitochondrial ribosomal protein S34	Cytoplasm	other
chr2	ENSMUSG00000026887	Mrrf	MRRF	mitochondrial ribosome recycling factor	Cytoplasm	other
chr19	ENSMUSG00000079419	Ms4a6c	MS4A6A	membrane spanning 4-domains A6A	Other	other
chr19	ENSMUSG00000024679	Ms4a6d	Ms4a6c	membrane-spanning 4-domains, subfamily A, member 6C	Other	other
chr17	ENSMUSG00000024151	Msh2	MSH2	mutS homolog 2	Nucleus	enzyme
chr13	ENSMUSG00000014850	Msh3	MSH3	mutS homolog 3	Nucleus	enzyme
chr11	ENSMUSG00000069769	Msi2	MSI2	musashi RNA binding protein 2	Cytoplasm	other
chr8	ENSMUSG00000031604	Msmo1	MSMO1	methylsterol monooxygenase 1	Cytoplasm	enzyme
chr17	ENSMUSG00000075705	Msrb1	MSRB1	methionine sulfoxide reductase B1	Nucleus	enzyme
chr12	ENSMUSG00000021144	Mta1	MTA1	metastasis associated 1	Nucleus	transcription regulator
chr19	ENSMUSG00000071646	Mta2	MTA2	metastasis associated 1 family member 2	Nucleus	transcription regulator
chr17	ENSMUSG00000024012	Mtch1	MTCH1	mitochondrial carrier 1	Cytoplasm	other
chr5	ENSMUSG00000029267	Mtf2	MTF2	metal response element binding transcription factor 2	Nucleus	transcription regulator
chr3	ENSMUSG00000027601	Mtfr1	MTFR1	mitochondrial fission regulator 1	Cytoplasm	other
chr7	ENSMUSG00000039018	Mtg1	MTG1	mitochondrial ribosome associated GTPase 1	Cytoplasm	enzyme
chr12	ENSMUSG00000021048	Mthfd1	MTHFD1	methylenetetrahydrofolate dehydrogenase, cyclohydrolase and formyltetrahydrofolate synthetase 1	Cytoplasm	enzyme
chr9	ENSMUSG00000066442	Mthfs	MTHFS	methenyltetrahydrofolate synthetase	Cytoplasm	enzyme
chr9	ENSMUSG00000079427	Mthfsl	MTHFS	methenyltetrahydrofolate synthetase	Cytoplasm	enzyme
chr5	ENSMUSG00000016510	Mtif3	MTIF3	mitochondrial translational initiation factor 3	Cytoplasm	translation regulator
chr6	ENSMUSG00000030269	Mtmr14	MTMR14	myotubularin related protein 14	Cytoplasm	phosphatase
chr11	ENSMUSG00000034354	Mtmr3	MTMR3	myotubularin related protein 3	Cytoplasm	phosphatase
chr14	ENSMUSG00000021987	Mtmr6	MTMR6	myotubularin related protein 6	Cytoplasm	phosphatase
chr13	ENSMUSG00000016018	Skiv2l2	MTREX	Mtr4 exosome RNA helicase	Nucleus	other
chr3	ENSMUSG00000064068	Mtx1	MTX1	metaxin 1	Cytoplasm	transporter
chr3	ENSMUSG00000042784	Muc1	Muc1	mucin 1, transmembrane	Plasma Membrane	transmembrane receptor
chr19	ENSMUSG00000024906	Mus81	MUS81	MUS81 structure-specific endonuclease subunit	Nucleus	enzyme
chr17	ENSMUSG00000023921	Mut	MUT	methylmalonyl-CoA mutase	Cytoplasm	enzyme
chr5	ENSMUSG00000041939	Mvk	MVK	mevalonate kinase	Cytoplasm	kinase
chr5	ENSMUSG00000037235	Mxd4	MXD4	MAX dimerization protein 4	Nucleus	transcription regulator
chr7	ENSMUSG00000030739	Myh14	MYH14	myosin heavy chain 14	Extracellular Space	enzyme
chr17	ENSMUSG00000024048	Myl12a	MYL12A	myosin light chain 12A	Cytoplasm	other
chr17	ENSMUSG00000034868	Myl12b	MYL12B	myosin light chain 12B	Cytoplasm	other
chr15	ENSMUSG00000022272	Myo10	MYO10	myosin X	Cytoplasm	enzyme
chr1	ENSMUSG00000018417	Myo1b	MYO1B	myosin IB	Cytoplasm	enzyme
chr11	ENSMUSG00000017774	Myo1c	MYO1C	myosin IC	Cytoplasm	enzyme
chr18	ENSMUSG00000025885	Myo5b	MYO5B	myosin VB	Cytoplasm	enzyme
chr5	ENSMUSG00000029655	N4bp2l2	N4BP2L2	NEDD4 binding protein 2 like 2	Nucleus	transcription regulator
chr16	ENSMUSG00000044442	N6amt1	N6AMT1	N-6 adenine-specific DNA methyltransferase 1	Cytoplasm	enzyme
chr5	ENSMUSG00000042719	Naa25	NAA25	N(alpha)-acetyltransferase 25, NatB auxiliary subunit	Cytoplasm	other
chr14	ENSMUSG00000036282	Naa30	NAA30	N(alpha)-acetyltransferase 30, NatC catalytic subunit	Cytoplasm	enzyme
chr19	ENSMUSG00000024764	Naa40	NAA40	N(alpha)-acetyltransferase 40, NatD catalytic subunit	Other	other
chr16	ENSMUSG00000005982	Naa60	NAA60	N(alpha)-acetyltransferase 60, NatF catalytic subunit	Cytoplasm	enzyme
chr1	ENSMUSG00000002881	Nab1	NAB1	NGFI-A binding protein 1	Nucleus	transcription regulator
chr7	ENSMUSG00000031090	Nadsyn1	NADSYN1	NAD synthetase 1	Cytoplasm	enzyme
chr8	ENSMUSG00000014907	Naf1	NAF1	nuclear assembly factor 1 ribonucleoprotein	Cytoplasm	other
chr15	ENSMUSG00000022453	Naga	NAGA	alpha-N-acetylgalactosaminidase	Cytoplasm	enzyme
chr16	ENSMUSG00000023143	Nagpa	NAGPA	N-acetylglucosamine-1-phosphodiester alpha-N-acetylglucosaminidase	Cytoplasm	enzyme
chr7	ENSMUSG00000006024	Napa	NAPA	NSF attachment protein alpha	Cytoplasm	transporter
chr18	ENSMUSG00000024587	Nars	NARS	asparaginyl-tRNA synthetase	Cytoplasm	enzyme
chr2	ENSMUSG00000027185	Nat10	NAT10	N-acetyltransferase 10	Nucleus	enzyme
chr6	ENSMUSG00000068299	1700019G17Rik	Nat8f4	N-acetyltransferase 8 (GCN5-related) family member 4	Other	enzyme
chr11	ENSMUSG00000015542	Nat9	NAT9	N-acetyltransferase 9 (putative)	Other	other
chr11	ENSMUSG00000018931	Natd1	NATD1	N-acetyltransferase domain containing 1	Other	other
chr3	ENSMUSG00000027799	Nbea	NBEA	neurobeachin	Cytoplasm	other
chr9	ENSMUSG00000056724	Nbeal2	NBEAL2	neurobeachin like 2	Cytoplasm	other
chr12	ENSMUSG00000042029	Ncapg2	NCAPG2	non-SMC condensin II complex subunit G2	Nucleus	other
chr2	ENSMUSG00000034906	Ncaph	NCAPH	non-SMC condensin I complex subunit H	Nucleus	other
chr9	ENSMUSG00000032475	Nck1	NCK1	NCK adaptor protein 1	Cytoplasm	kinase
chr1	ENSMUSG00000066877	Nck2	NCK2	NCK adaptor protein 2	Cytoplasm	kinase
chr2	ENSMUSG00000027002	Nckap1	NCKAP1	NCK associated protein 1	Plasma Membrane	other
chr15	ENSMUSG00000023009	Nckap5l	NCKAP5L	NCK associated protein 5 like	Cytoplasm	other
chr15	ENSMUSG00000089968	Nckap5los	Nckap5los	NCK-associated protein 5-like, opposite strand	Other	other
chr1	ENSMUSG00000026234	Ncl	NCL	nucleolin	Nucleus	other
chr2	ENSMUSG00000027678	Ncoa3	NCOA3	nuclear receptor coactivator 3	Nucleus	transcription regulator
chr10	ENSMUSG00000039697	Ncoa7	NCOA7	nuclear receptor coactivator 7	Nucleus	transcription regulator
chr5	ENSMUSG00000029478	Ncor2	NCOR2	nuclear receptor corepressor 2	Nucleus	transcription regulator
chr1	ENSMUSG00000003458	Ncstn	NCSTN	nicastrin	Plasma Membrane	peptidase
chr17	ENSMUSG00000024056	Ndc80	NDC80	NDC80, kinetochore complex component	Nucleus	other
chr11	ENSMUSG00000018736	Ndel1	NDEL1	nudE neurodevelopment protein 1 like 1	Nucleus	peptidase
chr14	ENSMUSG00000053253	Ndfip2	NDFIP2	Nedd4 family interacting protein 2	Cytoplasm	other
chr15	ENSMUSG00000005125	Ndrg1	NDRG1	N-myc downstream regulated 1	Nucleus	kinase
chr18	ENSMUSG00000054008	Ndst1	NDST1	N-deacetylase and N-sulfotransferase 1	Cytoplasm	enzyme
chr17	ENSMUSG00000002379	Ndufa11	NDUFA11	NADH:ubiquinone oxidoreductase subunit A11	Cytoplasm	enzyme
chr15	ENSMUSG00000022450	Ndufa6	NDUFA6	NADH:ubiquinone oxidoreductase subunit A6	Cytoplasm	enzyme
chr17	ENSMUSG00000041881	Ndufa7	NDUFA7	NADH:ubiquinone oxidoreductase subunit A7	Cytoplasm	enzyme
chr11	ENSMUSG00000078572	1810043H04Rik	NDUFAF8	NADH:ubiquinone oxidoreductase complex assembly factor 8	Cytoplasm	other
chr8	ENSMUSG00000033938	Ndufb7	NDUFB7	NADH:ubiquinone oxidoreductase subunit B7	Cytoplasm	enzyme
chr19	ENSMUSG00000025204	Ndufb8	NDUFB8	NADH:ubiquinone oxidoreductase subunit B8	Cytoplasm	enzyme
chr1	ENSMUSG00000013593	Ndufs2	NDUFS2	NADH:ubiquinone oxidoreductase core subunit S2	Cytoplasm	enzyme
chr13	ENSMUSG00000021764	Ndufs4	NDUFS4	NADH:ubiquinone oxidoreductase subunit S4	Cytoplasm	enzyme
chr19	ENSMUSG00000059734	Ndufs8	NDUFS8	NADH:ubiquinone oxidoreductase core subunit S8	Cytoplasm	enzyme
chr19	ENSMUSG00000037916	Ndufv1	NDUFV1	NADH:ubiquinone oxidoreductase core subunit V1	Cytoplasm	enzyme
chr17	ENSMUSG00000024038	Ndufv3	NDUFV3	NADH:ubiquinone oxidoreductase subunit V3	Cytoplasm	enzyme
chr9	ENSMUSG00000032012	Pvrl1	NECTIN1	nectin cell adhesion molecule 1	Plasma Membrane	other
chr7	ENSMUSG00000062300	Pvrl2	NECTIN2	nectin cell adhesion molecule 2	Plasma Membrane	transmembrane receptor
chr1	ENSMUSG00000006411	Pvrl4	NECTIN4	nectin cell adhesion molecule 4	Plasma Membrane	other
chr18	ENSMUSG00000024589	Nedd4l	NEDD4L	neural precursor cell expressed, developmentally down-regulated 4-like, E3 ubiquitin protein ligase	Cytoplasm	enzyme
chr2	ENSMUSG00000026749	Nek6	NEK6	NIMA related kinase 6	Nucleus	kinase
chr5	ENSMUSG00000029111	Nelfa	NELFA	negative elongation factor complex member A	Nucleus	other
chr9	ENSMUSG00000032340	Neo1	NEO1	neogenin 1	Plasma Membrane	transcription regulator
chr3	ENSMUSG00000004891	Nes	Nes	nestin	Cytoplasm	other
chr11	ENSMUSG00000047284	Neurl4	NEURL4	neuralized E3 ubiquitin protein ligase 4	Other	other
chr11	ENSMUSG00000020716	Nf1	NF1	neurofibromin 1	Cytoplasm	other
chr11	ENSMUSG00000009073	Nf2	NF2	neurofibromin 2	Plasma Membrane	other
chr11	ENSMUSG00000038615	Nfe2l1	NFE2L1	nuclear factor, erythroid 2 like 1	Nucleus	transcription regulator
chr2	ENSMUSG00000015839	Nfe2l2	NFE2L2	nuclear factor, erythroid 2 like 2	Nucleus	transcription regulator
chr6	ENSMUSG00000029832	Nfe2l3	NFE2L3	nuclear factor, erythroid 2 like 3	Nucleus	transcription regulator
chr3	ENSMUSG00000028163	Nfkb1	NFKB1	nuclear factor kappa B subunit 1	Nucleus	transcription regulator
chr19	ENSMUSG00000025225	Nfkb2	NFKB2	nuclear factor kappa B subunit 2	Nucleus	transcription regulator
chr7	ENSMUSG00000030595	Nfkbib	NFKBIB	NFKB inhibitor beta	Nucleus	transcription regulator
chr17	ENSMUSG00000042419	Nfkbil1	NFKBIL1	NFKB inhibitor like 1	Nucleus	transcription regulator
chr17	ENSMUSG00000023994	Nfya	NFYA	nuclear transcription factor Y subunit alpha	Nucleus	transcription regulator
chr10	ENSMUSG00000039835	Nhsl1	NHSL1	NHS like 1	Other	other
chr13	ENSMUSG00000037966	Ninj1	NINJ1	ninjurin 1	Plasma Membrane	other
chr11	ENSMUSG00000034285	Nipsnap1	NIPSNAP1	nipsnap homolog 1	Cytoplasm	enzyme
chr5	ENSMUSG00000029432	Gbas	NIPSNAP2	nipsnap homolog 2	Plasma Membrane	other
chr1	ENSMUSG00000013997	Nit1	NIT1	nitrilase 1	Cytoplasm	enzyme
chr9	ENSMUSG00000032109	Nlrx1	NLRX1	NLR family member X1	Cytoplasm	other
chr11	ENSMUSG00000037601	Nme1	NME1	NME/NM23 nucleoside diphosphate kinase 1	Cytoplasm	kinase
chr11	ENSMUSG00000020857	Nme2	NME2	NME/NM23 nucleoside diphosphate kinase 2	Nucleus	kinase
chr17	ENSMUSG00000073435	Nme3	NME3	NME/NM23 nucleoside diphosphate kinase 3	Cytoplasm	kinase
chr9	ENSMUSG00000032478	Nme6	NME6	NME/NM23 nucleoside diphosphate kinase 6	Cytoplasm	kinase
chr1	ENSMUSG00000026575	Nme7	NME7	NME/NM23 family member 7	Cytoplasm	kinase
chr2	ENSMUSG00000026946	Nmi	NMI	N-myc and STAT interactor	Cytoplasm	transcription regulator
chr19	ENSMUSG00000015176	Nolc1	Nolc1	nucleolar and coiled-body phosphoprotein 1	Nucleus	other
chr7	ENSMUSG00000030835	Nomo1	NOMO1 (includes others)	NODAL modulator 1	Plasma Membrane	other
chr5	ENSMUSG00000036693	Nop14	NOP14	NOP14 nucleolar protein	Nucleus	other
chr7	ENSMUSG00000041560	Gltscr2	NOP53	NOP53 ribosome biogenesis factor	Cytoplasm	other
chr2	ENSMUSG00000027405	Nop56	NOP56	NOP56 ribonucleoprotein	Nucleus	other
chr1	ENSMUSG00000026020	Nop58	NOP58	NOP58 ribonucleoprotein	Nucleus	enzyme
chr1	ENSMUSG00000038473	Nos1ap	Nos1ap	nitric oxide synthase 1 (neuronal) adaptor protein	Cytoplasm	other
chr3	ENSMUSG00000027878	Notch2	NOTCH2	notch 2	Plasma Membrane	transcription regulator
chr17	ENSMUSG00000038146	Notch3	NOTCH3	notch 3	Plasma Membrane	transcription regulator
chr17	ENSMUSG00000015468	Notch4	NOTCH4	notch 4	Plasma Membrane	transcription regulator
chr15	ENSMUSG00000037362	Nov	NOV	nephroblastoma overexpressed	Extracellular Space	growth factor
chr18	ENSMUSG00000024413	Npc1	NPC1	NPC intracellular cholesterol transporter 1	Cytoplasm	transporter
chr11	ENSMUSG00000057113	Npm1	NPM1	nucleophosmin 1	Nucleus	transcription regulator
chr11	ENSMUSG00000020289	Nprl3	NPRL3	NPR3 like, GATOR1 complex subunit	Cytoplasm	other
chr13	ENSMUSG00000046949	Nqo2	NQO2	N-ribosyldihydronicotinamide:quinone reductase 2	Cytoplasm	enzyme
chr11	ENSMUSG00000020889	Nr1d1	NR1D1	nuclear receptor subfamily 1 group D member 1	Nucleus	ligand-dependent nuclear receptor
chr7	ENSMUSG00000060601	Nr1h2	NR1H2	nuclear receptor subfamily 1 group H member 2	Nucleus	ligand-dependent nuclear receptor
chr6	ENSMUSG00000005893	Nr2c2	NR2C2	nuclear receptor subfamily 2 group C member 2	Nucleus	ligand-dependent nuclear receptor
chr18	ENSMUSG00000024431	Nr3c1	NR3C1	nuclear receptor subfamily 3 group C member 1	Nucleus	ligand-dependent nuclear receptor
chr9	ENSMUSG00000032491	Nradd	Nradd	neurotrophin receptor associated death domain	Extracellular Space	cytokine
chr8	ENSMUSG00000025810	Nrp1	NRP1	neuropilin 1	Plasma Membrane	transmembrane receptor
chr13	ENSMUSG00000060739	Nsa2	NSA2	NSA2, ribosome biogenesis homolog	Nucleus	other
chr5	ENSMUSG00000057406	Whsc1	NSD2	nuclear receptor binding SET domain protein 2	Nucleus	enzyme
chr7	ENSMUSG00000030750	Nsmce1	NSMCE1	NSE1 homolog, SMC5-SMC6 complex component	Nucleus	transporter
chr15	ENSMUSG00000059586	Nsmce2	NSMCE2	NSE2 (MMS21) homolog, SMC5-SMC6 complex SUMO ligase	Nucleus	enzyme
chr2	ENSMUSG00000006476	Nsmf	NSMF	NMDA receptor synaptonuclear signaling and neuronal migration factor	Extracellular Space	other
chr11	ENSMUSG00000020736	Nt5c	NT5C	5', 3'-nucleotidase, cytosolic	Cytoplasm	phosphatase
chr10	ENSMUSG00000054027	Nt5dc3	NT5DC3	5'-nucleotidase domain containing 3	Cytoplasm	other
chr9	ENSMUSG00000032420	Nt5e	NT5E	5'-nucleotidase ecto	Plasma Membrane	phosphatase
chr2	ENSMUSG00000026857	Ntmt1	NTMT1	N-terminal Xaa-Pro-Lys N-methyltransferase 1	Nucleus	enzyme
chr11	ENSMUSG00000020902	Ntn1	NTN1	netrin 1	Extracellular Space	other
chr10	ENSMUSG00000020019	Ntn4	NTN4	netrin 4	Extracellular Space	other
chr7	ENSMUSG00000030824	Nucb1	NUCB1	nucleobindin 1	Cytoplasm	other
chr15	ENSMUSG00000038736	Nudcd1	NUDCD1	NudC domain containing 1	Nucleus	other
chr11	ENSMUSG00000053838	Nudcd3	NUDCD3	NudC domain containing 3	Cytoplasm	other
chr7	ENSMUSG00000034875	Nudt19	NUDT19	nudix hydrolase 19	Cytoplasm	enzyme
chr19	ENSMUSG00000037349	Nudt22	NUDT22	nudix hydrolase 22	Nucleus	enzyme
chr10	ENSMUSG00000020029	Nudt4	NUDT4	nudix hydrolase 4	Cytoplasm	phosphatase
chr19	ENSMUSG00000024869	Nudt8	NUDT8	nudix hydrolase 8	Cytoplasm	other
chr5	ENSMUSG00000029310	Nudt9	NUDT9	nudix hydrolase 9	Cytoplasm	phosphatase
chr1	ENSMUSG00000026683	Nuf2	NUF2	NUF2, NDC80 kinetochore complex component	Nucleus	other
chr8	ENSMUSG00000039509	Nup133	NUP133	nucleoporin 133	Nucleus	other
chr15	ENSMUSG00000022142	Nup155	NUP155	nucleoporin 155	Nucleus	transporter
chr6	ENSMUSG00000038759	Nup205	NUP205	nucleoporin 205	Nucleus	other
chr10	ENSMUSG00000035351	Nup37	NUP37	nucleoporin 37	Nucleus	transporter
chr15	ENSMUSG00000016619	Nup50	NUP50	nucleoporin 50	Nucleus	transporter
chr11	ENSMUSG00000040667	Nup88	NUP88	nucleoporin 88	Nucleus	transporter
chr2	ENSMUSG00000027306	Nusap1	NUSAP1	nucleolar and spindle associated protein 1	Nucleus	other
chr1	ENSMUSG00000026516	Nvl	NVL	nuclear VCP-like	Nucleus	other
chr9	ENSMUSG00000032014	Oaf	OAF	out at first homolog	Cytoplasm	other
chr17	ENSMUSG00000040771	Oard1	OARD1	O-acyl-ADP-ribose deacylase 1	Other	enzyme
chr5	ENSMUSG00000052776	Oas1a	OAS1	2'-5'-oligoadenylate synthetase 1	Cytoplasm	enzyme
chr5	ENSMUSG00000029561	Oasl2	Oasl2	2'-5' oligoadenylate synthetase-like 2	Other	enzyme
chr1	ENSMUSG00000026211	Obsl1	Obsl1	obscurin-like 1	Other	other
chr12	ENSMUSG00000011179	Odc1	ODC1	ornithine decarboxylase 1	Cytoplasm	enzyme
chr19	ENSMUSG00000025220	Mgea5	OGA	O-GlcNAcase	Cytoplasm	enzyme
chr11	ENSMUSG00000020456	Ogdh	OGDH	oxoglutarate dehydrogenase	Cytoplasm	enzyme
chr5	ENSMUSG00000023707	Ogfod2	OGFOD2	2-oxoglutarate and iron dependent oxygenase domain containing 2	Other	other
chr1	ENSMUSG00000026158	Ogfrl1	OGFRL1	opioid growth factor receptor like 1	Other	other
chr6	ENSMUSG00000030271	Ogg1	OGG1	8-oxoguanine DNA glycosylase	Nucleus	enzyme
chr7	ENSMUSG00000052214	Opa3	OPA3	OPA3, outer mitochondrial membrane lipid metabolism regulator	Cytoplasm	other
chr7	ENSMUSG00000043964	Orai3	ORAI3	ORAI calcium release-activated calcium modulator 3	Other	other
chr8	ENSMUSG00000031697	Orc6	ORC6	origin recognition complex subunit 6	Nucleus	other
chr10	ENSMUSG00000040462	Os9	OS9	OS9, endoplasmic reticulum lectin	Nucleus	other
chr19	ENSMUSG00000024687	Osbp	OSBP	oxysterol binding protein	Cytoplasm	transporter
chr7	ENSMUSG00000037606	Osbpl5	OSBPL5	oxysterol binding protein like 5	Cytoplasm	transporter
chr3	ENSMUSG00000041084	Ostc	OSTC	oligosaccharyltransferase complex non-catalytic subunit	Cytoplasm	enzyme
chr19	ENSMUSG00000024725	Ostf1	OSTF1	osteoclast stimulating factor 1	Nucleus	transcription regulator
chr19	ENSMUSG00000024767	Otub1	Otub1	OTU domain, ubiquitin aldehyde binding 1	Cytoplasm	enzyme
chr8	ENSMUSG00000036990	Otud4	OTUD4	OTU deubiquitinase 4	Other	peptidase
chr3	ENSMUSG00000038495	Otud7b	OTUD7B	OTU deubiquitinase 7B	Cytoplasm	peptidase
chr15	ENSMUSG00000046034	Otulin	OTULIN	OTU deubiquitinase with linear linkage specificity	Cytoplasm	peptidase
chr11	ENSMUSG00000038268	Ovca2	OVCA2	OVCA2, serine hydrolase domain containing	Cytoplasm	other
chr15	ENSMUSG00000022307	Oxr1	OXR1	oxidation resistance 1	Cytoplasm	enzyme
chr5	ENSMUSG00000029470	P2rx4	P2RX4	purinergic receptor P2X 4	Plasma Membrane	ion channel
chr5	ENSMUSG00000029468	P2rx7	P2RX7	purinergic receptor P2X 7	Plasma Membrane	ion channel
chr11	ENSMUSG00000006931	Leprel4	P3H4	prolyl 3-hydroxylase family member 4 (non-enzymatic)	Nucleus	other
chr19	ENSMUSG00000024855	Pacs1	PACS1	phosphofurin acidic cluster sorting protein 1	Cytoplasm	other
chr12	ENSMUSG00000021143	Pacs2	PACS2	phosphofurin acidic cluster sorting protein 2	Cytoplasm	other
chr15	ENSMUSG00000016664	Pacsin2	PACSIN2	protein kinase C and casein kinase substrate in neurons 2	Cytoplasm	transporter
chr7	ENSMUSG00000003437	Paf1	PAF1	PAF1 homolog, Paf1/RNA polymerase II complex component	Nucleus	other
chr11	ENSMUSG00000020745	Pafah1b1	PAFAH1B1	platelet activating factor acetylhydrolase 1b regulatory subunit 1	Cytoplasm	enzyme
chr7	ENSMUSG00000030602	Pak4	PAK4	p21 (RAC1) activated kinase 4	Cytoplasm	kinase
chr3	ENSMUSG00000033377	Palmd	PALMD	palmdelphin	Cytoplasm	other
chr10	ENSMUSG00000005682	Pan2	PAN2	poly(A) specific ribonuclease subunit PAN2	Cytoplasm	peptidase
chr7	ENSMUSG00000025464	Paox	PAOX	polyamine oxidase	Cytoplasm	enzyme
chr8	ENSMUSG00000025812	Pard3	PARD3	par-3 family cell polarity regulator	Plasma Membrane	other
chr16	ENSMUSG00000022685	Parn	PARN	poly(A)-specific ribonuclease	Nucleus	enzyme
chr7	ENSMUSG00000030770	Parva	PARVA	parvin alpha	Cytoplasm	other
chr16	ENSMUSG00000022974	Paxbp1	PAXBP1	PAX3 and PAX7 binding protein 1	Nucleus	other
chr5	ENSMUSG00000002221	Paxip1	Paxip1	PAX interacting (with transcription-activation domain) protein 1	Nucleus	other
chr1	ENSMUSG00000052534	Pbx1	PBX1	PBX homeobox 1	Nucleus	transcription regulator
chr17	ENSMUSG00000034673	Pbx2	PBX2	PBX homeobox 2	Nucleus	transcription regulator
chr19	ENSMUSG00000024892	Pcx	PC	pyruvate carboxylase	Cytoplasm	enzyme
chr9	ENSMUSG00000023495	Pcbp4	PCBP4	poly(rC) binding protein 4	Nucleus	other
chr14	ENSMUSG00000041650	Pcca	PCCA	propionyl-CoA carboxylase subunit alpha	Cytoplasm	enzyme
chr9	ENSMUSG00000032527	Pccb	PCCB	propionyl-CoA carboxylase subunit beta	Cytoplasm	enzyme
chr18	ENSMUSG00000102918	PCDHGB6	PCDHGC3	protocadherin gamma subfamily C, 3	Plasma Membrane	other
chr2	ENSMUSG00000037773	Pced1a	PCED1A	PC-esterase domain containing 1A	Other	other
chr7	ENSMUSG00000041328	Pcf11	PCF11	PCF11, cleavage and polyadenylation factor subunit	Nucleus	other
chr5	ENSMUSG00000033623	Pcgf3	PCGF3	polycomb group ring finger 3	Nucleus	other
chr14	ENSMUSG00000040618	Pck2	PCK2	phosphoenolpyruvate carboxykinase 2, mitochondrial	Cytoplasm	kinase
chr9	ENSMUSG00000040204	2810417H13Rik	PCLAF	PCNA clamp associated factor	Nucleus	other
chr10	ENSMUSG00000019795	Pcmt1	Pcmt1	protein-L-isoaspartate (D-aspartate) O-methyltransferase 1	Cytoplasm	enzyme
chr16	ENSMUSG00000071533	Pcnp	PCNP	PEST proteolytic signal containing nuclear protein	Nucleus	other
chr6	ENSMUSG00000029998	Pcyox1	PCYOX1	prenylcysteine oxidase 1	Cytoplasm	enzyme
chr19	ENSMUSG00000025047	Pdcd11	PDCD11	programmed cell death 11	Nucleus	other
chr9	ENSMUSG00000041837	Pdcd7	PDCD7	programmed cell death 7	Nucleus	other
chr3	ENSMUSG00000038170	Pde4dip	PDE4DIP	phosphodiesterase 4D interacting protein	Cytoplasm	enzyme
chr3	ENSMUSG00000028019	Pdgfc	PDGFC	platelet derived growth factor C	Extracellular Space	growth factor
chr14	ENSMUSG00000021748	Pdhb	PDHB	pyruvate dehydrogenase E1 beta subunit	Cytoplasm	enzyme
chr12	ENSMUSG00000020571	Pdia6	PDIA6	protein disulfide isomerase family A member 6	Cytoplasm	enzyme
chr3	ENSMUSG00000028273	Pdlim5	PDLIM5	PDZ and LIM domain 5	Cytoplasm	other
chr13	ENSMUSG00000021493	Pdlim7	PDLIM7	PDZ and LIM domain 7	Cytoplasm	other
chr17	ENSMUSG00000024122	Pdpk1	PDPK1	3-phosphoinositide dependent protein kinase 1	Cytoplasm	kinase
chr5	ENSMUSG00000029202	Pds5a	PDS5A	PDS5 cohesin associated factor A	Nucleus	other
chr3	ENSMUSG00000038298	Pdzk1	PDZK1	PDZ domain containing 1	Plasma Membrane	transporter
chr6	ENSMUSG00000035357	Pdzrn3	PDZRN3	PDZ domain containing ring finger 3	Extracellular Space	enzyme
chr1	ENSMUSG00000013698	Pea15a	PEA15	proliferation and apoptosis adaptor protein 15	Cytoplasm	transporter
chr5	ENSMUSG00000032959	Pebp1	PEBP1	phosphatidylethanolamine binding protein 1	Cytoplasm	other
chr14	ENSMUSG00000021846	Peli2	PELI2	pellino E3 ubiquitin protein ligase family member 2	Cytoplasm	kinase
chr13	ENSMUSG00000042275	Pelo	PELO	pelota mRNA surveillance and ribosome rescue factor	Nucleus	other
chr11	ENSMUSG00000018921	Pelp1	PELP1	proline, glutamate and leucine rich protein 1	Nucleus	other
chr7	ENSMUSG00000063931	Pepd	PEPD	peptidase D	Cytoplasm	peptidase
chr11	ENSMUSG00000020893	Per1	PER1	period circadian regulator 1	Nucleus	transcription regulator
chr10	ENSMUSG00000019851	Perp	PERP	PERP, TP53 apoptosis effector	Plasma Membrane	other
chr7	ENSMUSG00000030545	Pex11a	PEX11A	peroxisomal biogenesis factor 11 alpha	Cytoplasm	other
chr2	ENSMUSG00000027222	Pex16	PEX16	peroxisomal biogenesis factor 16	Cytoplasm	other
chr1	ENSMUSG00000003464	Pex19	PEX19	peroxisomal biogenesis factor 19	Cytoplasm	other
chr15	ENSMUSG00000001289	Pfdn5	PFDN5	prefoldin subunit 5	Nucleus	transcription regulator
chr17	ENSMUSG00000024309	Pfdn6	PFDN6	prefoldin subunit 6	Cytoplasm	other
chr19	ENSMUSG00000011752	Pgam1	PGAM1	phosphoglycerate mutase 1	Cytoplasm	phosphatase
chr5	ENSMUSG00000029500	Pgam5	PGAM5	PGAM family member 5, mitochondrial serine/threonine protein phosphatase	Cytoplasm	enzyme
chr11	ENSMUSG00000038208	Pgap3	PGAP3	post-GPI attachment to proteins 3	Cytoplasm	enzyme
chr7	ENSMUSG00000030413	Pglyrp1	PGLYRP1	peptidoglycan recognition protein 1	Plasma Membrane	transmembrane receptor
chr9	ENSMUSG00000056131	Pgm3	PGM3	phosphoglucomutase 3	Cytoplasm	enzyme
chr11	ENSMUSG00000017715	Pgs1	PGS1	phosphatidylglycerophosphate synthase 1	Cytoplasm	enzyme
chr13	ENSMUSG00000038025	Phf2	PHF2	PHD finger protein 2	Nucleus	enzyme
chr1	ENSMUSG00000048874	Phf3	PHF3	PHD finger protein 3	Nucleus	other
chr3	ENSMUSG00000053398	Phgdh	PHGDH	phosphoglycerate dehydrogenase	Cytoplasm	enzyme
chr8	ENSMUSG00000036879	Phkb	PHKB	phosphorylase kinase regulatory subunit beta	Cytoplasm	kinase
chr1	ENSMUSG00000041801	Phlda3	PHLDA3	pleckstrin homology like domain family A member 3	Plasma Membrane	other
chr9	ENSMUSG00000048537	Phldb1	PHLDB1	pleckstrin homology like domain family B member 1	Cytoplasm	other
chr3	ENSMUSG00000058388	Phtf1	PHTF1	putative homeodomain transcription factor 1	Nucleus	transcription regulator
chr2	ENSMUSG00000026664	Phyh	PHYH	phytanoyl-CoA 2-hydroxylase	Cytoplasm	enzyme
chr17	ENSMUSG00000024011	Pi16	PI16	peptidase inhibitor 16	Extracellular Space	other
chr5	ENSMUSG00000029186	Pi4k2b	PI4K2B	phosphatidylinositol 4-kinase type 2 beta	Cytoplasm	kinase
chr7	ENSMUSG00000039361	Picalm	PICALM	phosphatidylinositol binding clathrin assembly protein	Cytoplasm	other
chr8	ENSMUSG00000014444	Piezo1	PIEZO1	piezo type mechanosensitive ion channel component 1	Cytoplasm	ion channel
chr1	ENSMUSG00000026698	Pigc	PIGC	phosphatidylinositol glycan anchor biosynthesis class C	Cytoplasm	enzyme
chr17	ENSMUSG00000024145	Pigf	PIGF	phosphatidylinositol glycan anchor biosynthesis class F	Cytoplasm	enzyme
chr12	ENSMUSG00000021120	Pigh	PIGH	phosphatidylinositol glycan anchor biosynthesis class H	Cytoplasm	enzyme
chr16	ENSMUSG00000022940	Pigp	PIGP	phosphatidylinositol glycan anchor biosynthesis class P	Cytoplasm	enzyme
chr17	ENSMUSG00000025728	Pigq	PIGQ	phosphatidylinositol glycan anchor biosynthesis class Q	Cytoplasm	enzyme
chr9	ENSMUSG00000010607	Pigyl	PIGY	phosphatidylinositol glycan anchor biosynthesis class Y	Plasma Membrane	other
chr7	ENSMUSG00000003423	Pih1d1	PIH1D1	PIH1 domain containing 1	Nucleus	other
chr7	ENSMUSG00000030660	Pik3c2a	PIK3C2A	phosphatidylinositol-4-phosphate 3-kinase catalytic subunit type 2 alpha	Cytoplasm	kinase
chr18	ENSMUSG00000033628	Pik3c3	PIK3C3	phosphatidylinositol 3-kinase catalytic subunit type 3	Cytoplasm	kinase
chr3	ENSMUSG00000027665	Pik3ca	PIK3CA	phosphatidylinositol-4,5-bisphosphate 3-kinase catalytic subunit alpha	Cytoplasm	kinase
chr12	ENSMUSG00000020573	Pik3cg	PIK3CG	phosphatidylinositol-4,5-bisphosphate 3-kinase catalytic subunit gamma	Cytoplasm	kinase
chr17	ENSMUSG00000024014	Pim1	PIM1	Pim-1 proto-oncogene, serine/threonine kinase	Cytoplasm	kinase
chr15	ENSMUSG00000035828	Pim3	PIM3	Pim-3 proto-oncogene, serine/threonine kinase	Cytoplasm	kinase
chr10	ENSMUSG00000025417	Pip4k2c	PIP4K2C	phosphatidylinositol-5-phosphate 4-kinase type 2 gamma	Cytoplasm	kinase
chr19	ENSMUSG00000024867	Pip5k1b	PIP5K1B	phosphatidylinositol-4-phosphate 5-kinase type 1 beta	Cytoplasm	kinase
chr11	ENSMUSG00000017781	Pitpna	PITPNA	phosphatidylinositol transfer protein alpha	Cytoplasm	transporter
chr19	ENSMUSG00000024851	Pitpnm1	PITPNM1	phosphatidylinositol transfer protein membrane associated 1	Cytoplasm	transporter
chr17	ENSMUSG00000032855	Pkd1	PKD1	polycystin 1, transient receptor potential channel interacting	Plasma Membrane	ion channel
chr5	ENSMUSG00000034462	Pkd2	PKD2	polycystin 2, transient receptor potential cation channel	Plasma Membrane	ion channel
chr17	ENSMUSG00000023908	Pkmyt1	PKMYT1	protein kinase, membrane associated tyrosine/threonine 1	Cytoplasm	kinase
chr8	ENSMUSG00000057672	Pkn1	PKN1	protein kinase N1	Cytoplasm	kinase
chr3	ENSMUSG00000027999	Pla2g12a	PLA2G12A	phospholipase A2 group XIIA	Other	enzyme
chr1	ENSMUSG00000056220	Pla2g4a	PLA2G4A	phospholipase A2 group IVA	Cytoplasm	enzyme
chr17	ENSMUSG00000023913	Pla2g7	PLA2G7	phospholipase A2 group VII	Extracellular Space	enzyme
chr14	ENSMUSG00000021822	Plau	PLAU	plasminogen activator, urokinase	Extracellular Space	peptidase
chr19	ENSMUSG00000024960	Plcb3	PLCB3	phospholipase C beta 3	Cytoplasm	enzyme
chr5	ENSMUSG00000064247	Plcxd1	Plcxd1	phosphatidylinositol-specific phospholipase C, X domain containing 1	Other	other
chr12	ENSMUSG00000052160	Pld4	PLD4	phospholipase D family member 4	Extracellular Space	enzyme
chr12	ENSMUSG00000021118	Plek2	PLEK2	pleckstrin 2	Plasma Membrane	other
chr6	ENSMUSG00000030231	Plekha5	PLEKHA5	pleckstrin homology domain containing A5	Cytoplasm	other
chr7	ENSMUSG00000045659	Plekha7	PLEKHA7	pleckstrin homology domain containing A7	Cytoplasm	other
chr7	ENSMUSG00000037552	Plekhg2	PLEKHG2	pleckstrin homology and RhoGEF domain containing G2	Cytoplasm	other
chr12	ENSMUSG00000052609	Plekhg3	PLEKHG3	pleckstrin homology and RhoGEF domain containing G3	Other	other
chr12	ENSMUSG00000060716	Plekhh1	PLEKHH1	pleckstrin homology, MyTH4 and FERM domain containing H1	Cytoplasm	other
chr11	ENSMUSG00000035172	Plekhh3	PLEKHH3	pleckstrin homology, MyTH4 and FERM domain containing H3	Extracellular Space	other
chr11	ENSMUSG00000034247	Plekhm1	PLEKHM1	pleckstrin homology and RUN domain containing M1	Cytoplasm	other
chr9	ENSMUSG00000050721	Plekho2	PLEKHO2	pleckstrin homology domain containing O2	Cytoplasm	other
chr9	ENSMUSG00000032068	Plet1	PLET1	placenta expressed transcript 1	Plasma Membrane	other
chr13	ENSMUSG00000021701	Plk2	PLK2	polo like kinase 2	Nucleus	kinase
chr9	ENSMUSG00000032374	Plod2	PLOD2	procollagen-lysine,2-oxoglutarate 5-dioxygenase 2	Cytoplasm	enzyme
chr13	ENSMUSG00000021759	Ppap2a	Plpp1	phospholipid phosphatase 1	Plasma Membrane	phosphatase
chr3	ENSMUSG00000044667	Lppr4	PLPPR4	phospholipid phosphatase related 4	Plasma Membrane	phosphatase
chr9	ENSMUSG00000032369	Plscr1	PLSCR1	phospholipid scramblase 1	Plasma Membrane	enzyme
chr9	ENSMUSG00000032372	Plscr2	Plscr2	phospholipid scramblase 2	Cytoplasm	other
chr11	ENSMUSG00000019461	Plscr3	PLSCR3	phospholipid scramblase 3	Plasma Membrane	enzyme
chr9	ENSMUSG00000053646	Plxnb1	PLXNB1	plexin B1	Plasma Membrane	transmembrane receptor
chr15	ENSMUSG00000036606	Plxnb2	PLXNB2	plexin B2	Plasma Membrane	transmembrane receptor
chr6	ENSMUSG00000030123	Plxnd1	PLXND1	plexin D1	Plasma Membrane	transmembrane receptor
chr9	ENSMUSG00000036986	Pml	PML	promyelocytic leukemia	Nucleus	transcription regulator
chr12	ENSMUSG00000020994	Pnn	PNN	pinin, desmosome associated protein	Plasma Membrane	other
chr11	ENSMUSG00000020116	Pno1	PNO1	partner of NOB1 homolog	Nucleus	other
chr8	ENSMUSG00000004565	Pnpla6	PNPLA6	patatin like phospholipase domain containing 6	Cytoplasm	enzyme
chr12	ENSMUSG00000036257	Pnpla8	PNPLA8	patatin like phospholipase domain containing 8	Cytoplasm	enzyme
chr1	ENSMUSG00000040596	Pogk	POGK	pogo transposable element derived with KRAB domain	Nucleus	other
chr19	ENSMUSG00000024833	Pola2	POLA2	DNA polymerase alpha 2, accessory subunit	Nucleus	enzyme
chr7	ENSMUSG00000038644	Pold1	POLD1	DNA polymerase delta 1, catalytic subunit	Nucleus	enzyme
chr11	ENSMUSG00000020471	Pold2	POLD2	DNA polymerase delta 2, accessory subunit	Nucleus	enzyme
chr11	ENSMUSG00000001100	Poldip2	POLDIP2	DNA polymerase delta interacting protein 2	Cytoplasm	other
chr18	ENSMUSG00000038425	Poli	POLI	DNA polymerase iota	Nucleus	enzyme
chr19	ENSMUSG00000025218	Poll	POLL	DNA polymerase lambda	Nucleus	enzyme
chr11	ENSMUSG00000020474	Polm	POLM	DNA polymerase mu	Nucleus	enzyme
chr2	ENSMUSG00000027395	Polr1b	POLR1B	RNA polymerase I subunit B	Nucleus	enzyme
chr5	ENSMUSG00000029642	Polr1d	POLR1D	RNA polymerase I and III subunit D	Nucleus	enzyme
chr19	ENSMUSG00000071662	Polr2g	POLR2G	RNA polymerase II subunit G	Nucleus	enzyme
chr7	ENSMUSG00000019738	Polr2i	POLR2I	RNA polymerase II subunit I	Nucleus	transcription regulator
chr2	ENSMUSG00000027427	Polr3f	POLR3F	RNA polymerase III subunit F	Nucleus	enzyme
chr3	ENSMUSG00000028104	Polr3gl	POLR3GL	RNA polymerase III subunit G like	Nucleus	other
chr5	ENSMUSG00000060152	Pop5	POP5	POP5 homolog, ribonuclease P/MRP subunit	Nucleus	enzyme
chr3	ENSMUSG00000027750	Postn	POSTN	periostin	Extracellular Space	other
chr9	ENSMUSG00000004100	Ppan	PPAN	peter pan homolog (Drosophila)	Nucleus	other
chr6	ENSMUSG00000016487	Ppfibp1	PPFIBP1	PPFIA binding protein 1	Plasma Membrane	other
chr15	ENSMUSG00000036167	Pphln1	PPHLN1	periphilin 1	Nucleus	other
chr9	ENSMUSG00000032383	Ppib	PPIB	peptidylprolyl isomerase B	Cytoplasm	enzyme
chr17	ENSMUSG00000024007	Ppil1	PPIL1	peptidylprolyl isomerase like 1	Plasma Membrane	enzyme
chr10	ENSMUSG00000015757	Ppil4	PPIL4	peptidylprolyl isomerase like 4	Nucleus	enzyme
chr2	ENSMUSG00000033526	Ppip5k1	PPIP5K1	diphosphoinositol pentakisphosphate kinase 1	Nucleus	phosphatase
chr16	ENSMUSG00000039457	Ppl	PPL	periplakin	Cytoplasm	other
chr10	ENSMUSG00000034613	Ppm1h	PPM1H	protein phosphatase, Mg2+/Mn2+ dependent 1H	Nucleus	phosphatase
chr9	ENSMUSG00000020253	Ppm1m	PPM1M	protein phosphatase, Mg2+/Mn2+ dependent 1M	Nucleus	phosphatase
chr17	ENSMUSG00000039220	Ppp1r10	PPP1R10	protein phosphatase 1 regulatory subunit 10	Nucleus	other
chr17	ENSMUSG00000036398	Ppp1r11	PPP1R11	protein phosphatase 1 regulatory inhibitor subunit 11	Cytoplasm	enzyme
chr12	ENSMUSG00000021285	Ppp1r13b	PPP1R13B	protein phosphatase 1 regulatory subunit 13B	Cytoplasm	phosphatase
chr7	ENSMUSG00000040734	Ppp1r13l	PPP1R13L	protein phosphatase 1 regulatory subunit 13 like	Nucleus	transcription regulator
chr17	ENSMUSG00000034595	Ppp1r18	PPP1R18	protein phosphatase 1 regulatory subunit 18	Other	other
chr17	ENSMUSG00000034709	Ppp1r21	PPP1R21	protein phosphatase 1 regulatory subunit 21	Other	other
chr11	ENSMUSG00000038976	Ppp1r9b	PPP1R9B	protein phosphatase 1 regulatory subunit 9B	Cytoplasm	enzyme
chr17	ENSMUSG00000007564	Ppp2r1a	PPP2R1A	protein phosphatase 2 scaffold subunit Aalpha	Cytoplasm	phosphatase
chr9	ENSMUSG00000032058	Ppp2r1b	PPP2R1B	protein phosphatase 2 scaffold subunit Abeta	Plasma Membrane	phosphatase
chr5	ENSMUSG00000029120	Ppp2r2c	PPP2R2C	protein phosphatase 2 regulatory subunit Bgamma	Nucleus	phosphatase
chr9	ENSMUSG00000043154	Ppp2r3a	PPP2R3A	protein phosphatase 2 regulatory subunit B''alpha	Nucleus	phosphatase
chr19	ENSMUSG00000024777	Ppp2r5b	PPP2R5B	protein phosphatase 2 regulatory subunit B'beta	Cytoplasm	phosphatase
chr12	ENSMUSG00000021051	Ppp2r5e	PPP2R5E	protein phosphatase 2 regulatory subunit B'epsilon	Cytoplasm	phosphatase
chr11	ENSMUSG00000033953	Ppp3r1	PPP3R1	protein phosphatase 3 regulatory subunit B, alpha	Cytoplasm	phosphatase
chr12	ENSMUSG00000041846	Smek1	PPP4R3A	protein phosphatase 4 regulatory subunit 3A	Plasma Membrane	other
chr7	ENSMUSG00000003099	Ppp5c	PPP5C	protein phosphatase 5 catalytic subunit	Nucleus	phosphatase
chr19	ENSMUSG00000024908	Ppp6r3	PPP6R3	protein phosphatase 6 regulatory subunit 3	Cytoplasm	other
chr19	ENSMUSG00000055491	Pprc1	PPRC1	peroxisome proliferator-activated receptor gamma, coactivator-related 1	Nucleus	transcription regulator
chr18	ENSMUSG00000034006	Pqlc1	PQLC1	PQ loop repeat containing 1	Other	other
chr3	ENSMUSG00000004895	Prcc	PRCC	PRCC, proline rich mitotic checkpoint control factor	Nucleus	other
chr7	ENSMUSG00000061119	Prcp	PRCP	prolylcarboxypeptidase	Cytoplasm	peptidase
chr8	ENSMUSG00000005161	Prdx2	PRDX2	peroxiredoxin 2	Cytoplasm	enzyme
chr6	ENSMUSG00000030020	Prickle2	PRICKLE2	prickle planar cell polarity protein 2	Nucleus	other
chr1	ENSMUSG00000026134	Prim2	PRIM2	DNA primase subunit 2	Nucleus	enzyme
chr5	ENSMUSG00000029513	Prkab1	PRKAB1	protein kinase AMP-activated non-catalytic subunit beta 1	Nucleus	kinase
chr3	ENSMUSG00000038205	Prkab2	PRKAB2	protein kinase AMP-activated non-catalytic subunit beta 2	Cytoplasm	kinase
chr8	ENSMUSG00000005469	Prkaca	PRKACA	protein kinase cAMP-activated catalytic subunit alpha	Cytoplasm	kinase
chr3	ENSMUSG00000005034	Prkacb	PRKACB	protein kinase cAMP-activated catalytic subunit beta	Cytoplasm	kinase
chr12	ENSMUSG00000002997	Prkar2b	PRKAR2B	protein kinase cAMP-dependent type II regulatory subunit beta	Cytoplasm	kinase
chr11	ENSMUSG00000050965	Prkca	PRKCA	protein kinase C alpha	Cytoplasm	kinase
chr9	ENSMUSG00000003402	Prkcsh	PRKCSH	protein kinase C substrate 80K-H	Cytoplasm	enzyme
chr15	ENSMUSG00000005268	Prlr	PRLR	prolactin receptor	Plasma Membrane	transmembrane receptor
chr8	ENSMUSG00000037134	Prmt10	PRMT9	protein arginine methyltransferase 9	Cytoplasm	enzyme
chr19	ENSMUSG00000024735	Prpf19	PRPF19	pre-mRNA processing factor 19	Nucleus	enzyme
chr3	ENSMUSG00000027881	Prpf38b	PRPF38B	pre-mRNA processing factor 38B	Other	other
chr12	ENSMUSG00000035597	Prpf39	PRPF39	pre-mRNA processing factor 39	Nucleus	other
chr11	ENSMUSG00000020850	Prpf8	PRPF8	pre-mRNA processing factor 8	Nucleus	other
chr7	ENSMUSG00000046574	Prr12	PRR12	proline rich 12	Extracellular Space	other
chr15	ENSMUSG00000023048	Prr13	Prr13	proline rich 13	Other	other
chr17	ENSMUSG00000038500	Prr3	PRR3	proline rich 3	Other	other
chr15	ENSMUSG00000036106	Prr5	PRR5	proline rich 5	Cytoplasm	other
chr18	ENSMUSG00000024594	Prrc1	PRRC1	proline rich coiled-coil 1	Other	other
chr17	ENSMUSG00000024393	Prrc2a	PRRC2A	proline rich coiled-coil 2A	Cytoplasm	other
chr1	ENSMUSG00000040225	Prrc2c	PRRC2C	proline rich coiled-coil 2C	Cytoplasm	other
chr7	ENSMUSG00000007837	Prrg2	PRRG2	proline rich and Gla domain 2	Extracellular Space	other
chr2	ENSMUSG00000027171	Prrg4	PRRG4	proline rich and Gla domain 4	Plasma Membrane	other
chr3	ENSMUSG00000027978	Prss12	PRSS12	serine protease 12	Extracellular Space	peptidase
chr9	ENSMUSG00000033491	Prss35	PRSS35	serine protease 35	Extracellular Space	peptidase
chr13	ENSMUSG00000015671	Psma2	PSMA2	proteasome subunit alpha 2	Cytoplasm	peptidase
chr12	ENSMUSG00000060073	Psma3	PSMA3	proteasome subunit alpha 3	Cytoplasm	peptidase
chr17	ENSMUSG00000024338	Psmb8	PSMB8	proteasome subunit beta 8	Cytoplasm	peptidase
chr17	ENSMUSG00000096727	Psmb9	PSMB9	proteasome subunit beta 9	Cytoplasm	peptidase
chr2	ENSMUSG00000002102	Psmc3	PSMC3	proteasome 26S subunit, ATPase 3	Nucleus	enzyme
chr1	ENSMUSG00000026229	Psmd1	PSMD1	proteasome 26S subunit, non-ATPase 1	Cytoplasm	other
chr11	ENSMUSG00000017428	Psmd11	PSMD11	proteasome 26S subunit, non-ATPase 11	Cytoplasm	other
chr5	ENSMUSG00000029440	Psmd9	PSMD9	proteasome 26S subunit, non-ATPase 9	Cytoplasm	transcription regulator
chr14	ENSMUSG00000022216	Psme1	PSME1	proteasome activator subunit 1	Cytoplasm	other
chr11	ENSMUSG00000040850	Psme4	PSME4	proteasome activator subunit 4	Cytoplasm	other
chr18	ENSMUSG00000024537	Psmg2	PSMG2	proteasome assembly chaperone 2	Nucleus	other
chr5	ENSMUSG00000029446	Psph	PSPH	phosphoserine phosphatase	Cytoplasm	phosphatase
chr9	ENSMUSG00000032322	Pstpip1	PSTPIP1	proline-serine-threonine phosphatase interacting protein 1	Cytoplasm	other
chr13	ENSMUSG00000021466	Ptch1	PTCH1	patched 1	Plasma Membrane	transmembrane receptor
chr8	ENSMUSG00000019464	Ptger1	PTGER1	prostaglandin E receptor 1	Plasma Membrane	G-protein coupled receptor
chr7	ENSMUSG00000038502	Ptov1	PTOV1	prostate tumor overexpressed 1	Nucleus	other
chr1	ENSMUSG00000026064	Ptp4a1	PTP4A1	protein tyrosine phosphatase type IVA, member 1	Cytoplasm	phosphatase
chr2	ENSMUSG00000039515	Ppp2r4	PTPA	protein phosphatase 2 phosphatase activator	Cytoplasm	phosphatase
chr2	ENSMUSG00000063235	Ptpmt1	PTPMT1	protein tyrosine phosphatase, mitochondrial 1	Cytoplasm	phosphatase
chr5	ENSMUSG00000043733	Ptpn11	PTPN11	protein tyrosine phosphatase, non-receptor type 11	Cytoplasm	phosphatase
chr5	ENSMUSG00000034573	Ptpn13	PTPN13	protein tyrosine phosphatase, non-receptor type 13	Cytoplasm	phosphatase
chr12	ENSMUSG00000021009	Ptpn21	PTPN21	protein tyrosine phosphatase, non-receptor type 21	Cytoplasm	phosphatase
chr9	ENSMUSG00000032290	Ptpn9	PTPN9	protein tyrosine phosphatase, non-receptor type 9	Cytoplasm	phosphatase
chr2	ENSMUSG00000027303	Ptpra	PTPRA	protein tyrosine phosphatase, receptor type A	Plasma Membrane	phosphatase
chr14	ENSMUSG00000021745	Ptprg	PTPRG	protein tyrosine phosphatase, receptor type G	Plasma Membrane	phosphatase
chr2	ENSMUSG00000025314	Ptprj	PTPRJ	protein tyrosine phosphatase, receptor type J	Plasma Membrane	phosphatase
chr10	ENSMUSG00000019889	Ptprk	PTPRK	protein tyrosine phosphatase, receptor type K	Plasma Membrane	phosphatase
chr17	ENSMUSG00000013236	Ptprs	PTPRS	protein tyrosine phosphatase, receptor type S	Plasma Membrane	phosphatase
chr9	ENSMUSG00000032067	Pts	PTS	6-pyruvoyltetrahydropterin synthase	Cytoplasm	enzyme
chr11	ENSMUSG00000020415	Pttg1	PTTG1	pituitary tumor-transforming 1	Nucleus	transcription regulator
chr11	ENSMUSG00000094483	Purb	PURB	purine rich element binding protein B	Nucleus	transcription regulator
chr12	ENSMUSG00000020674	Pxdn	PXDN	peroxidasin	Extracellular Space	enzyme
chr14	ENSMUSG00000033885	Pxk	PXK	PX domain containing serine/threonine kinase like	Cytoplasm	kinase
chr2	ENSMUSG00000000876	Pxmp4	PXMP4	peroxisomal membrane protein 4	Cytoplasm	other
chr5	ENSMUSG00000029528	Pxn	PXN	paxillin	Cytoplasm	other
chr11	ENSMUSG00000025140	Pycr1	PYCR1	pyrroline-5-carboxylate reductase 1	Cytoplasm	enzyme
chr6	ENSMUSG00000041671	Pyroxd1	PYROXD1	pyridine nucleotide-disulphide oxidoreductase domain 1	Nucleus	other
chr7	ENSMUSG00000030407	Qpctl	QPCTL	glutaminyl-peptide cyclotransferase like	Cytoplasm	enzyme
chr9	ENSMUSG00000002825	Qtrt1	QTRT1	queuine tRNA-ribosyltransferase catalytic subunit 1	Cytoplasm	enzyme
chr19	ENSMUSG00000025184	R3hcc1l	R3HCC1L	R3H domain and coiled-coil containing 1 like	Other	other
chr17	ENSMUSG00000037098	Rab11fip3	RAB11FIP3	RAB11 family interacting protein 3	Cytoplasm	other
chr11	ENSMUSG00000017639	Rab11fip4	RAB11FIP4	RAB11 family interacting protein 4	Cytoplasm	other
chr3	ENSMUSG00000027935	Rab13	RAB13	RAB13, member RAS oncogene family	Plasma Membrane	enzyme
chr12	ENSMUSG00000021062	Rab15	Rab15	RAB15, member RAS oncogene family	Cytoplasm	enzyme
chr1	ENSMUSG00000026304	Rab17	RAB17	RAB17, member RAS oncogene family	Cytoplasm	enzyme
chr11	ENSMUSG00000020149	Rab1	RAB1A	RAB1A, member RAS oncogene family	Cytoplasm	enzyme
chr19	ENSMUSG00000024870	Rab1b	RAB1B	RAB1B, member RAS oncogene family	Cytoplasm	other
chr5	ENSMUSG00000029518	Rab35	RAB35	RAB35, member RAS oncogene family	Cytoplasm	enzyme
chr9	ENSMUSG00000019066	Rab3d	RAB3D	RAB3D, member RAS oncogene family	Cytoplasm	enzyme
chr6	ENSMUSG00000030055	Rab43	RAB43	RAB43, member RAS oncogene family	Cytoplasm	enzyme
chr8	ENSMUSG00000019478	Rab4a	RAB4A	RAB4A, member RAS oncogene family	Cytoplasm	enzyme
chr9	ENSMUSG00000036943	Rab8b	RAB8B	RAB8B, member RAS oncogene family	Cytoplasm	enzyme
chr11	ENSMUSG00000020817	Rabep1	RABEP1	rabaptin, RAB GTPase binding effector protein 1	Cytoplasm	transporter
chr7	ENSMUSG00000030727	Rabep2	RABEP2	rabaptin, RAB GTPase binding effector protein 2	Cytoplasm	other
chr1	ENSMUSG00000026721	Rabgap1l	RABGAP1L	RAB GTPase activating protein 1 like	Cytoplasm	other
chr15	ENSMUSG00000022621	Rabl2	RABL2A	RAB, member of RAS oncogene family like 2A	Cytoplasm	enzyme
chr15	ENSMUSG00000023015	Racgap1	RACGAP1	Rac GTPase activating protein 1	Cytoplasm	transporter
chr15	ENSMUSG00000022248	Rad1	RAD1	RAD1 checkpoint DNA exonuclease	Nucleus	enzyme
chr8	ENSMUSG00000003813	Rad23a	RAD23A	RAD23 homolog A, nucleotide excision repair protein	Nucleus	other
chr2	ENSMUSG00000027323	Rad51	RAD51	RAD51 recombinase	Nucleus	enzyme
chr11	ENSMUSG00000062115	Rai1	RAI1	retinoic acid induced 1	Cytoplasm	other
chr15	ENSMUSG00000022246	Rai14	RAI14	retinoic acid induced 14	Nucleus	transcription regulator
chr13	ENSMUSG00000008859	Rala	RALA	RAS like proto-oncogene A	Cytoplasm	enzyme
chr5	ENSMUSG00000029430	Ran	RAN	RAN, member RAS oncogene family	Nucleus	enzyme
chr15	ENSMUSG00000022391	Rangap1	RANGAP1	Ran GTPase activating protein 1	Nucleus	other
chr1	ENSMUSG00000026014	Raph1	RAPH1	Ras association (RalGDS/AF-6) and pleckstrin homology domains 1	Plasma Membrane	other
chr7	ENSMUSG00000030589	Rasgrp4	RASGRP4	RAS guanyl releasing protein 4	Cytoplasm	other
chr5	ENSMUSG00000049907	Rasl11b	RASL11B	RAS like family 11 member B	Plasma Membrane	enzyme
chr9	ENSMUSG00000041696	Rasl12	RASL12	RAS like family 12	Other	enzyme
chr7	ENSMUSG00000098132	Rassf10	RASSF10	Ras association domain family member 10	Other	other
chr10	ENSMUSG00000025795	Rassf3	RASSF3	Ras association domain family member 3	Other	other
chr6	ENSMUSG00000042129	Rassf4	RASSF4	Ras association domain family member 4	Other	other
chr6	ENSMUSG00000030259	Rassf8	RASSF8	Ras association domain family member 8	Extracellular Space	other
chr7	ENSMUSG00000030779	Rbbp6	RBBP6	RB binding protein 6, ubiquitin ligase	Nucleus	enzyme
chr18	ENSMUSG00000024570	Rbfa	RBFA	ribosome binding factor A	Cytoplasm	other
chr19	ENSMUSG00000006456	Rbm14	RBM14	RNA binding motif protein 14	Nucleus	transcription regulator
chr2	ENSMUSG00000026889	Rbm18	RBM18	RNA binding motif protein 18	Other	other
chr18	ENSMUSG00000024604	Rbm22	RBM22	RNA binding motif protein 22	Nucleus	other
chr14	ENSMUSG00000022119	Rbm26	RBM26	RNA binding motif protein 26	Other	other
chr2	ENSMUSG00000027620	Rbm39	RBM39	RNA binding motif protein 39	Nucleus	transcription regulator
chr19	ENSMUSG00000094936	Rbm4	RBM4	RNA binding motif protein 4	Nucleus	other
chr7	ENSMUSG00000036733	Rbm42	RBM42	RNA binding motif protein 42	Other	other
chr2	ENSMUSG00000036249	Rbm43	RBM43	RNA binding motif protein 43	Other	other
chr2	ENSMUSG00000042369	Rbm45	RBM45	RNA binding motif protein 45	Cytoplasm	other
chr5	ENSMUSG00000070780	Rbm47	RBM47	RNA binding motif protein 47	Nucleus	other
chr9	ENSMUSG00000042396	Rbm7	RBM7	RNA binding motif protein 7	Nucleus	other
chr8	ENSMUSG00000037070	Rbmxl1	Rbmxl1	RNA binding motif protein, X-linked like-1	Nucleus	other
chr1	ENSMUSG00000040423	Rc3h1	RC3H1	ring finger and CCCH-type domains 1	Cytoplasm	enzyme
chr2	ENSMUSG00000075376	Rc3h2	RC3H2	ring finger and CCCH-type domains 2	Plasma Membrane	enzyme
chr5	ENSMUSG00000061979	Wbscr16	RCC1L	RCC1 like	Cytoplasm	other
chr2	ENSMUSG00000005973	Rcn1	RCN1	reticulocalbin 1	Cytoplasm	other
chr7	ENSMUSG00000019539	Rcn3	RCN3	reticulocalbin 3	Cytoplasm	other
chr9	ENSMUSG00000032050	Rdx	RDX	radixin	Cytoplasm	other
chr6	ENSMUSG00000030243	Recql	RECQL	RecQ like helicase	Nucleus	enzyme
chr10	ENSMUSG00000019873	Reep3	REEP3	receptor accessory protein 3	Other	other
chr14	ENSMUSG00000033589	Reep4	REEP4	receptor accessory protein 4	Cytoplasm	other
chr18	ENSMUSG00000005873	Reep5	REEP5	receptor accessory protein 5	Extracellular Space	transporter
chr5	ENSMUSG00000047881	Rell1	RELL1	RELT like 1	Plasma Membrane	other
chr14	ENSMUSG00000022176	Rem2	REM2	RRAD and GEM like GTPase 2	Plasma Membrane	enzyme
chr5	ENSMUSG00000023104	Rfc2	RFC2	replication factor C subunit 2	Nucleus	other
chr5	ENSMUSG00000033970	Rfc3	RFC3	replication factor C subunit 3	Nucleus	enzyme
chr5	ENSMUSG00000029363	Rfc5	RFC5	replication factor C subunit 5	Nucleus	enzyme
chr19	ENSMUSG00000024712	Rfk	RFK	riboflavin kinase	Cytoplasm	kinase
chr5	ENSMUSG00000037962	Fam101a	RFLNA/ZNF664-RFLNA	refilin A	Other	transporter
chr8	ENSMUSG00000031706	Rfx1	RFX1	regulatory factor X1	Nucleus	transcription regulator
chr17	ENSMUSG00000041354	Rgl2	RGL2	ral guanine nucleotide dissociation stimulator like 2	Cytoplasm	other
chr7	ENSMUSG00000070509	Rgma	RGMA	repulsive guidance molecule BMP co-receptor a	Plasma Membrane	other
chr17	ENSMUSG00000024186	Rgs11	RGS11	regulator of G protein signaling 11	Plasma Membrane	enzyme
chr5	ENSMUSG00000029101	Rgs12	RGS12	regulator of G protein signaling 12	Nucleus	other
chr2	ENSMUSG00000002458	Rgs19	RGS19	regulator of G protein signaling 19	Cytoplasm	other
chr1	ENSMUSG00000002459	Rgs20	RGS20	regulator of G protein signaling 20	Cytoplasm	other
chr1	ENSMUSG00000026678	Rgs5	RGS5	regulator of G protein signaling 5	Plasma Membrane	other
chr5	ENSMUSG00000039917	Rhbdd2	RHBDD2	rhomboid domain containing 2	Plasma Membrane	other
chr11	ENSMUSG00000034175	Rhbdd3	RHBDD3	rhomboid domain containing 3	Other	other
chr11	ENSMUSG00000020282	Rhbdf1	RHBDF1	rhomboid 5 homolog 1	Cytoplasm	other
chr12	ENSMUSG00000054364	Rhob	RHOB	ras homolog family member B	Cytoplasm	enzyme
chr19	ENSMUSG00000041845	Rhod	RHOD	ras homolog family member D	Cytoplasm	enzyme
chr12	ENSMUSG00000046768	Rhoj	RHOJ	ras homolog family member J	Cytoplasm	enzyme
chr17	ENSMUSG00000024143	Rhoq	RHOQ	ras homolog family member Q	Plasma Membrane	enzyme
chr15	ENSMUSG00000050310	Rictor	RICTOR	RPTOR independent companion of MTOR complex 2	Cytoplasm	other
chr2	ENSMUSG00000036202	Rif1	RIF1	replication timing regulatory factor 1	Nucleus	other
chr5	ENSMUSG00000029392	Rilpl1	RILPL1	Rab interacting lysosomal protein like 1	Cytoplasm	other
chr2	ENSMUSG00000001768	Rin2	RIN2	Ras and Rab interactor 2	Cytoplasm	other
chr17	ENSMUSG00000024325	Ring1	RING1	ring finger protein 1	Nucleus	transcription regulator
chr18	ENSMUSG00000024404	Riok3	RIOK3	RIO kinase 3	Cytoplasm	kinase
chr13	ENSMUSG00000021408	Ripk1	RIPK1	receptor interacting serine/threonine kinase 1	Plasma Membrane	kinase
chr3	ENSMUSG00000028057	Rit1	RIT1	Ras like without CAAX 1	Plasma Membrane	enzyme
chr2	ENSMUSG00000070730	Rmdn3	RMDN3	regulator of microtubule dynamics 3	Cytoplasm	other
chr10	ENSMUSG00000019763	Rmnd1	RMND1	required for meiotic nuclear division 1 homolog	Cytoplasm	other
chr14	ENSMUSG00000021876	Rnase4	RNASE4	ribonuclease A family member 4	Extracellular Space	enzyme
chr12	ENSMUSG00000020630	Rnaseh1	RNASEH1	ribonuclease H1	Nucleus	enzyme
chr8	ENSMUSG00000052926	Rnaseh2a	RNASEH2A	ribonuclease H2 subunit A	Nucleus	enzyme
chr2	ENSMUSG00000017144	Rnd3	RND3	Rho family GTPase 3	Cytoplasm	enzyme
chr5	ENSMUSG00000041740	Rnf10	RNF10	ring finger protein 10	Cytoplasm	enzyme
chr2	ENSMUSG00000006418	Rnf114	RNF114	ring finger protein 114	Extracellular Space	enzyme
chr3	ENSMUSG00000036503	Rnf13	RNF13	ring finger protein 13	Cytoplasm	enzyme
chr11	ENSMUSG00000020707	Rnf135	RNF135	ring finger protein 135	Cytoplasm	enzyme
chr18	ENSMUSG00000060450	Rnf14	RNF14	ring finger protein 14	Cytoplasm	transcription regulator
chr11	ENSMUSG00000019189	Rnf145	RNF145	ring finger protein 145	Other	other
chr10	ENSMUSG00000038876	Rnf146	RNF146	ring finger protein 146	Cytoplasm	enzyme
chr11	ENSMUSG00000020496	Rnf187	RNF187	ring finger protein 187	Nucleus	enzyme
chr11	ENSMUSG00000070327	Rnf213	RNF213	ring finger protein 213	Cytoplasm	enzyme
chr9	ENSMUSG00000053128	Rnf26	RNF26	ring finger protein 26	Cytoplasm	enzyme
chr14	ENSMUSG00000047098	Rnf31	RNF31	ring finger protein 31	Cytoplasm	enzyme
chr5	ENSMUSG00000029474	Rnf34	RNF34	ring finger protein 34	Cytoplasm	enzyme
chr5	ENSMUSG00000029110	Rnf4	RNF4	ring finger protein 4	Nucleus	transcription regulator
chr17	ENSMUSG00000015478	Rnf5	RNF5	ring finger protein 5	Cytoplasm	enzyme
chr5	ENSMUSG00000029634	Rnf6	RNF6	ring finger protein 6	Nucleus	transcription regulator
chr17	ENSMUSG00000090083	Rnf8	RNF8	ring finger protein 8	Nucleus	enzyme
chr18	ENSMUSG00000009535	Rnmt	RNMT	RNA guanine-7 methyltransferase	Nucleus	enzyme
chr1	ENSMUSG00000041926	Rnpep	RNPEP	arginyl aminopeptidase	Cytoplasm	peptidase
chr17	ENSMUSG00000034681	Rnps1	RNPS1	RNA binding protein with serine rich domain 1	Nucleus	other
chr12	ENSMUSG00000020580	Rock2	ROCK2	Rho associated coiled-coil containing protein kinase 2	Cytoplasm	kinase
chr6	ENSMUSG00000012483	Rpa3	RPA3	replication protein A3	Nucleus	other
chr11	ENSMUSG00000018449	Rpain	RPAIN	RPA interacting protein	Nucleus	other
chr2	ENSMUSG00000034032	Rpap1	RPAP1	RNA polymerase II associated protein 1	Other	other
chr5	ENSMUSG00000033773	Rpap2	RPAP2	RNA polymerase II associated protein 2	Nucleus	enzyme
chr1	ENSMUSG00000026005	Rpe	RPE	ribulose-5-phosphate-3-epimerase	Cytoplasm	enzyme
chr14	ENSMUSG00000057132	Rpgrip1	RPGRIP1	RPGR interacting protein 1	Extracellular Space	other
chr14	ENSMUSG00000012405	Rpl15	RPL15	ribosomal protein L15	Cytoplasm	other
chr5	ENSMUSG00000041453	Rpl21	RPL21	ribosomal protein L21	Cytoplasm	other
chr11	ENSMUSG00000060938	Rpl26	RPL26	ribosomal protein L26	Cytoplasm	other
chr3	ENSMUSG00000062006	Rpl34	Rpl34 (includes others)	ribosomal protein L34	Cytoplasm	other
chr5	ENSMUSG00000067274	Rplp0	RPLP0	ribosomal protein lateral stalk subunit P0	Cytoplasm	other
chr9	ENSMUSG00000007892	Rplp1	Rplp1 (includes others)	ribosomal protein, large, P1	Nucleus	other
chr14	ENSMUSG00000023156	Rpp14	RPP14	ribonuclease P/MRP subunit p14	Nucleus	enzyme
chr17	ENSMUSG00000024446	Rpp21	RPP21	ribonuclease P/MRP subunit p21	Nucleus	enzyme
chr14	ENSMUSG00000092837	Rpph1	Rpph1	ribonuclease P RNA component H1	Other	other
chr17	ENSMUSG00000008668	Rps18	RPS18	ribosomal protein S18	Cytoplasm	other
chr9	ENSMUSG00000009927	Rps25	RPS25	ribosomal protein S25	Cytoplasm	other
chr9	ENSMUSG00000036781	Rps27l	RPS27L	ribosomal protein S27 like	Cytoplasm	translation regulator
chr3	ENSMUSG00000028081	Rps3a1	Rps3a1	ribosomal protein S3A1	Cytoplasm	other
chr19	ENSMUSG00000024952	Rps6ka4	RPS6KA4	ribosomal protein S6 kinase A4	Cytoplasm	kinase
chr17	ENSMUSG00000041199	Rpusd1	RPUSD1	RNA pseudouridylate synthase domain containing 1	Other	enzyme
chr7	ENSMUSG00000055723	Rras2	RRAS2	RAS related 2	Plasma Membrane	enzyme
chr12	ENSMUSG00000020649	Rrm2	RRM2	ribonucleotide reductase regulatory subunit M2	Nucleus	enzyme
chr3	ENSMUSG00000004896	Rrnad1	RRNAD1	ribosomal RNA adenine dimethylase domain containing 1	Other	other
chr1	ENSMUSG00000001305	Rrp15	RRP15	ribosomal RNA processing 15 homolog	Nucleus	other
chr9	ENSMUSG00000041506	Rrp9	RRP9	ribosomal RNA processing 9, U3 small nucleolar RNA binding protein	Nucleus	other
chr2	ENSMUSG00000027304	Rtf1	RTF1	RTF1 homolog, Paf1/RNA polymerase II complex component	Nucleus	other
chr2	ENSMUSG00000027502	Rtfdc1	RTF2	replication termination factor 2	Other	other
chr12	ENSMUSG00000021087	Rtn1	RTN1	reticulon 1	Cytoplasm	other
chr19	ENSMUSG00000024758	Rtn3	RTN3	reticulon 3	Cytoplasm	other
chr11	ENSMUSG00000020458	Rtn4	RTN4	reticulon 4	Cytoplasm	other
chr14	ENSMUSG00000021807	2700060E02Rik	RTRAF	RNA transcription, translation and transport factor	Nucleus	other
chr16	ENSMUSG00000022952	Runx1	RUNX1	runt related transcription factor 1	Nucleus	transcription regulator
chr17	ENSMUSG00000039656	Rxrb	RXRB	retinoid X receptor beta	Nucleus	ligand-dependent nuclear receptor
chr6	ENSMUSG00000072872	Rybp	RYBP	RING1 and YY1 binding protein	Nucleus	transcription regulator
chr3	ENSMUSG00000044080	S100a1	S100A1	S100 calcium binding protein A1	Cytoplasm	other
chr3	ENSMUSG00000041959	S100a10	S100A10	S100 calcium binding protein A10	Cytoplasm	other
chr3	ENSMUSG00000027907	S100a11	S100a11	S100 calcium binding protein A11	Cytoplasm	other
chr3	ENSMUSG00000042312	S100a13	S100A13	S100 calcium binding protein A13	Cytoplasm	other
chr3	ENSMUSG00000074457	S100a16	S100A16	S100 calcium binding protein A16	Nucleus	other
chr19	ENSMUSG00000024790	Sac3d1	SAC3D1	SAC3 domain containing 1	Cytoplasm	other
chr17	ENSMUSG00000071054	Safb	SAFB	scaffold attachment factor B	Nucleus	other
chr17	ENSMUSG00000042625	Safb2	SAFB2	scaffold attachment factor B2	Cytoplasm	other
chr8	ENSMUSG00000079003	Samd1	SAMD1	sterile alpha motif domain containing 1	Other	other
chr11	ENSMUSG00000047181	Samd14	SAMD14	sterile alpha motif domain containing 14	Other	other
chr18	ENSMUSG00000024260	Sap130	SAP130	Sin3A associated protein 130	Nucleus	transcription regulator
[truncated: 623 more rows]

## Sheet: Supplementary Data 2
Gene Symbol	r	p-value(correlation)	FDR
Etv3	-0.92506	2e-05	0.14297
Zfp217	-0.9237	2e-05	0.14297
Kansl1	-0.91241	3e-05	0.14593
Cpsf6	-0.90412	5e-05	0.14593
Ankrd10	-0.90097	6e-05	0.14593
2700097O09Rik	-0.89859	7e-05	0.14593
Rnf111	-0.89706	8e-05	0.14593
Ccnt2	-0.89517	8e-05	0.14593
Zfp74	-0.89468	9e-05	0.14593
Gm15347	-0.89059	0.0001	0.14593
Gm21992	-0.88247	0.00014	0.14593
Trmt44	-0.88213	0.00015	0.14593
Tsc22d2	-0.88145	0.00015	0.14593
Gm14435	-0.87863	0.00017	0.14593
Zfp248	-0.87851	0.00017	0.14593
Zfp942	-0.8782	0.00017	0.14593
Zbed6	-0.87612	0.00019	0.14593
Pde7a	-0.87342	0.00021	0.14593
Zfp207	-0.87129	0.00022	0.14593
Ap4e1	-0.87001	0.00023	0.14593
1300002E11Rik	-0.86831	0.00025	0.14593
Piga	-0.86804	0.00025	0.14593
Rbm4	-0.86796	0.00025	0.14593
Gm17195	-0.86785	0.00025	0.14593
Gm14286	-0.86661	0.00026	0.14593
Ftx	-0.86584	0.00027	0.14593
Gm26384	-0.86583	0.00027	0.14593
Gm27768	-0.86537	0.00028	0.14593
Mir7091	-0.86306	0.0003	0.14593
D930016D06Rik	-0.86303	0.0003	0.14593
Chic1	-0.86205	0.00031	0.14593
Nfxl1	-0.86182	0.00031	0.14593
Dusp11	-0.86149	0.00032	0.14593
Nr6a1	-0.86066	0.00033	0.14593
Zmym1	-0.86054	0.00033	0.14593
Sbno1	-0.86039	0.00033	0.14593
Lrig2	-0.85913	0.00034	0.14776
Zfp397	-0.85807	0.00036	0.14776
Prpf39	-0.85568	0.00039	0.14776
Morc3	-0.85404	0.00041	0.14776
Dmtf1	-0.85298	0.00042	0.14776
Zfp119a	-0.85287	0.00042	0.14776
G2e3	-0.85283	0.00042	0.14776
Zfp606	-0.85208	0.00043	0.14776
Rreb1	-0.85114	0.00045	0.14776
Csnk1g1	-0.85102	0.00045	0.14776
Brwd1	-0.85088	0.00045	0.14776
Dcp1a	-0.85034	0.00046	0.14776
Med13l	-0.84973	0.00047	0.14776
Gm26767	-0.84972	0.00047	0.14776
Mier3	-0.84877	0.00048	0.14776
Dgkq	-0.84874	0.00048	0.14776
Serac1	-0.8478	0.0005	0.14806
A230103J11Rik	-0.84723	0.0005	0.14806
A730011C13Rik	-0.84687	0.00051	0.14806
A230020J21Rik	-0.84547	0.00053	0.14814
Gmeb2	-0.84529	0.00054	0.14814
Sec61a2	-0.84512	0.00054	0.14814
Hectd2	-0.84448	0.00055	0.14851
Tmem39a	-0.84129	0.0006	0.15777
Zfp451	-0.8399	0.00063	0.15777
Mdm4	-0.83985	0.00063	0.15777
B930095G15Rik	-0.83888	0.00065	0.15777
Zc3h11a	-0.83883	0.00065	0.15777
Zkscan3	-0.83709	0.00068	0.15777
Mllt4	-0.83694	0.00069	0.15777
Zcchc2	-0.83635	0.0007	0.15777
Xpo6	-0.83624	0.0007	0.15777
Atg2b	-0.8356	0.00071	0.15777
Gssos2	0.8356	0.00071	0.15777
Fam193a	-0.83548	0.00072	0.15777
A830080D01Rik	-0.83367	0.00075	0.15777
Phf21a	-0.83283	0.00077	0.15777
Gpr137b-ps	-0.83267	0.00077	0.15777
Zfp583	-0.8324	0.00078	0.15777
Gm26873	-0.83198	0.00079	0.15777
Mir7014	-0.83197	0.00079	0.15777
Suv420h1	-0.83157	0.0008	0.15777
Zswim6	-0.83123	0.00081	0.15777
Strbp	-0.83102	0.00081	0.15777
Mir6919	-0.83075	0.00082	0.15777
Hinfp	-0.83053	0.00082	0.15777
Gm26587	-0.83048	0.00082	0.15777
Gm11973	-0.83003	0.00083	0.15777
Zc3h7a	-0.82978	0.00084	0.15777
Ubn2	-0.82843	0.00087	0.15964
Tial1	-0.82827	0.00087	0.15964
Zfp160	-0.82773	0.00089	0.15964
Nxf1	-0.82767	0.00089	0.15964
Ccdc14	-0.82668	0.00091	0.16214
Fubp1	-0.82582	0.00094	0.16416
Gcfc2	-0.825	0.00096	0.16598
5830428H23Rik	-0.82384	0.00099	0.16795
Bicd2	-0.82375	0.00099	0.16795
Zmym6	-0.82316	0.001	0.16881
Ikzf5	-0.82187	0.00104	0.17127
Rfx3	-0.82176	0.00104	0.17127
C030039L03Rik	-0.82143	0.00105	0.17127
Mcoln1	-0.82033	0.00108	0.17385
RP23-32A8.1	-0.81977	0.0011	0.17385
Zbtb21	-0.81957	0.0011	0.17385
Hps5	-0.81932	0.00111	0.17385
Ankhd1	-0.81856	0.00113	0.17428
Srsf11	-0.81817	0.00114	0.17428
N4bp2	-0.81769	0.00116	0.17428
Gtpbp8	-0.81761	0.00116	0.17428
Crebzf	-0.81671	0.00119	0.17428
Marf1	-0.81667	0.00119	0.17428
Plagl2	-0.81556	0.00122	0.17428
Mtg2	-0.81438	0.00126	0.17428
Rbm39	-0.81409	0.00127	0.17428
N4bp2os	-0.81347	0.00129	0.17428
Zfp157	-0.81325	0.0013	0.17428
Gssos1	0.81298	0.0013	0.17428
Txlng	-0.8129	0.00131	0.17428
Gm22478	-0.81275	0.00131	0.17428
Smarcad1	-0.81236	0.00132	0.17428
Gm25596	-0.81219	0.00133	0.17428
Trp53bp1	-0.81193	0.00134	0.17428
Dimt1	-0.81112	0.00137	0.17428
Ppapdc3	-0.81086	0.00137	0.17428
Whsc1l1	-0.81066	0.00138	0.17428
Syde2	-0.80959	0.00142	0.17428
Tubgcp4	-0.8092	0.00143	0.17428
Klc1	-0.80915	0.00143	0.17428
Gm25193	-0.80878	0.00145	0.17428
Ocel1	-0.8087	0.00145	0.17428
Tmem170	-0.80849	0.00146	0.17428
Ccdc39	-0.80727	0.0015	0.17428
Nlgn2	-0.80709	0.00151	0.17428
Tmem181b-ps	-0.80698	0.00151	0.17428
Supt20	-0.80698	0.00151	0.17428
4933415A04Rik	-0.80669	0.00152	0.17428
Gm16161	-0.80586	0.00155	0.17428
Gm11832	-0.80487	0.00159	0.17428
Thoc1	-0.80366	0.00164	0.17428
A730017L22Rik	-0.80355	0.00164	0.17428
Ythdc1	-0.80335	0.00165	0.17428
Trmt10a	-0.80333	0.00165	0.17428
Gm28151	-0.8032	0.00165	0.17428
Phtf1os	-0.80312	0.00166	0.17428
Gm16172	-0.80278	0.00167	0.17428
Tia1	-0.80238	0.00169	0.17428
Crtc1	-0.80237	0.00169	0.17428
Synj2	-0.80218	0.00169	0.17428
RP23-321A12.2	-0.8021	0.0017	0.17428
Ankrd27	-0.80196	0.0017	0.17428
Paxbp1	-0.80149	0.00172	0.17428
Kdm3b	-0.80113	0.00174	0.17428
Elmsan1	-0.80055	0.00176	0.17428
Zfp646	-0.80053	0.00176	0.17428
Zfp595	-0.80053	0.00176	0.17428
Scai	-0.80049	0.00176	0.17428
Prr14l	-0.80027	0.00177	0.17428
Lemd3	-0.80014	0.00178	0.17428
Chuk	-0.79989	0.00179	0.17428
Rrp1b	-0.79987	0.00179	0.17428
Prdm15	-0.79966	0.0018	0.17428
Sec24b	-0.79949	0.0018	0.17428
Guf1	-0.79941	0.00181	0.17428
RP23-444I6.3	-0.79931	0.00181	0.17428
Ubr2	-0.79917	0.00182	0.17428
Rbbp6	-0.79904	0.00182	0.17428
Pura	-0.79902	0.00182	0.17428
Dclre1c	-0.79886	0.00183	0.17428
Gm11739	-0.79876	0.00183	0.17428
Luc7l	-0.79858	0.00184	0.17428
Smurf1	-0.79849	0.00185	0.17428
Dnal1	-0.79848	0.00185	0.17428
Zfc3h1	-0.79827	0.00185	0.17428
Tmem62	-0.79772	0.00188	0.17515
Fancf	-0.79726	0.0019	0.17515
Zfp329	-0.79692	0.00191	0.17515
Srgap3	-0.79684	0.00192	0.17515
Zgpat	-0.79678	0.00192	0.17515
Mllt10	-0.7964	0.00194	0.17568
Nrg4	-0.7958	0.00196	0.1764
Arfrp1	-0.79546	0.00198	0.1764
Zfp169	-0.79539	0.00198	0.1764
Gm13609	-0.79523	0.00199	0.1764
Gm21844	-0.79486	0.002	0.17641
RP24-245M20.4	-0.79463	0.00201	0.17641
Zfp26	-0.79449	0.00202	0.17641
Mau2	-0.79373	0.00206	0.17641
Gm5141	-0.79369	0.00206	0.17641
Gtf2ird2	-0.79364	0.00206	0.17641
Klhl20	-0.79339	0.00207	0.17641
Vezt	-0.79314	0.00208	0.17641
Arl14ep	-0.79289	0.00209	0.17641
Pcf11	-0.7926	0.00211	0.17641
Mir7053	-0.79254	0.00211	0.17641
Leng1	-0.79224	0.00213	0.17641
Rnf31	-0.79205	0.00213	0.17641
Rpl31-ps11	0.79188	0.00214	0.17641
Diexf	-0.79113	0.00218	0.17745
Hjurp	-0.79096	0.00219	0.17745
Fer1l5	-0.79034	0.00222	0.17745
Ccp110	-0.78996	0.00224	0.17745
Ezh1	-0.78994	0.00224	0.17745
Rbm4b	-0.78983	0.00224	0.17745
Gm3086	-0.78963	0.00225	0.17745
Ddx17	-0.78954	0.00226	0.17745
Ino80d	-0.7891	0.00228	0.17745
Pnpla6	-0.78897	0.00228	0.17745
Ap4m1	-0.78894	0.00229	0.17745
Ogt	-0.78889	0.00229	0.17745
Zfp420	-0.78847	0.00231	0.17751
Snora47	-0.78825	0.00232	0.17751
Rbm14	-0.78822	0.00232	0.17751
Pigl	-0.78757	0.00236	0.17828
Dhx33	-0.78741	0.00236	0.17828
Plcb3	-0.78733	0.00237	0.17828
Hmg20a	-0.78715	0.00238	0.17828
Dpf2	-0.78665	0.0024	0.17916
RP24-393I15.4	-0.78633	0.00242	0.17916
Ceacam10	0.78627	0.00242	0.17916
Zfp369	-0.78554	0.00246	0.18116
Rsbn1	-0.78512	0.00248	0.18116
Pogz	-0.78449	0.00252	0.18116
Gprasp2	-0.7842	0.00253	0.18116
Ahnak	-0.78406	0.00254	0.18116
Esrp2	-0.78395	0.00255	0.18116
4930579G18Rik	-0.78369	0.00256	0.18116
Gm25604	-0.78366	0.00256	0.18116
Mast4	-0.78337	0.00258	0.18116
Zfp882	-0.78324	0.00258	0.18116
Nktr	-0.78298	0.0026	0.18116
Mtfmt	-0.78217	0.00264	0.18116
Mir7024	-0.78182	0.00266	0.18116
Impact	-0.78178	0.00267	0.18116
Atg16l1	-0.78177	0.00267	0.18116
Cox20	-0.78177	0.00267	0.18116
Rcor3	-0.78119	0.0027	0.18116
Rbm33	-0.78094	0.00271	0.18116
Zfyve27	-0.78086	0.00272	0.18116
Rc3h2	-0.78083	0.00272	0.18116
AW146154	-0.78067	0.00273	0.18116
Arhgef2	-0.78052	0.00274	0.18116
Ap3d1	-0.78038	0.00275	0.18116
RP24-432B3.3	-0.78029	0.00275	0.18116
Zfp952	-0.78019	0.00276	0.18116
Zfp180	-0.77996	0.00277	0.18116
Wdr4	-0.77992	0.00277	0.18116
Arhgef5	-0.7798	0.00278	0.18116
Gm12473	-0.77849	0.00286	0.18116
Irs1	-0.77839	0.00286	0.18116
Zfp507	-0.77835	0.00286	0.18116
Xist	-0.77823	0.00287	0.18116
Wdr60	-0.77796	0.00289	0.18116
B3galnt2	-0.77794	0.00289	0.18116
5830415F09Rik	-0.77771	0.0029	0.18116
Cnot7	-0.77752	0.00291	0.18116
Zfp808	-0.77746	0.00292	0.18116
Aldoc	0.77709	0.00294	0.18116
Hmgxb4	-0.77701	0.00294	0.18116
2010315B03Rik	-0.77672	0.00296	0.18116
Tti1	-0.77671	0.00296	0.18116
RP24-317P24.1	-0.77632	0.00299	0.18116
Zbtb43	-0.77628	0.00299	0.18116
Gm17089	-0.77621	0.00299	0.18116
RP23-431L24.1	-0.7761	0.003	0.18116
Ttll4	-0.77607	0.003	0.18116
Gm27206	-0.77598	0.00301	0.18116
Madd	-0.77596	0.00301	0.18116
Gm27252	-0.77594	0.00301	0.18116
Gm23262	-0.77584	0.00302	0.18116
Otud5	-0.77543	0.00304	0.18116
Ifnar1	-0.77542	0.00304	0.18116
1810013L24Rik	-0.77529	0.00305	0.18116
Bcor	-0.77503	0.00307	0.18133
9430015G10Rik	-0.77488	0.00308	0.18133
4933427D14Rik	-0.77453	0.0031	0.18151
C330018D20Rik	-0.77447	0.0031	0.18151
Zfp868	-0.77401	0.00313	0.18255
Ppp2r5a	-0.77382	0.00314	0.18258
Trib2	-0.77305	0.00319	0.18468
Ppox	-0.7728	0.00321	0.18468
B630005N14Rik	-0.77249	0.00323	0.18468
Taf4a	-0.77239	0.00324	0.18468
4932702P03Rik	-0.77217	0.00325	0.18468
Zcchc4	-0.77212	0.00325	0.18468
Nfat5	-0.77202	0.00326	0.18468
Swt1	-0.77176	0.00328	0.18496
Map3k5	-0.77141	0.0033	0.18509
Gm26135	-0.77098	0.00333	0.18509
Foxc1	-0.77045	0.00336	0.18509
Sf3b1	-0.77044	0.00336	0.18509
Arih2	-0.7702	0.00338	0.18509
Pgap1	-0.77013	0.00339	0.18509
Gm16211	-0.77008	0.00339	0.18509
Hmbox1	-0.77003	0.00339	0.18509
Grpel2	-0.76999	0.00339	0.18509
Setd5	-0.76992	0.0034	0.18509
Mir1966	-0.76969	0.00342	0.18509
RP24-496O17.2	-0.76873	0.00348	0.18509
Ep400	-0.76836	0.00351	0.18509
Uhrf2	-0.76834	0.00351	0.18509
Ube4bos1	-0.76831	0.00351	0.18509
Rbm5	-0.76831	0.00351	0.18509
Rttn	-0.76799	0.00353	0.18509
Nat14	-0.76797	0.00353	0.18509
Med23	-0.76761	0.00356	0.18509
BC006965	-0.76729	0.00358	0.18509
Mapk1ip1	-0.76725	0.00358	0.18509
Mtcp1	-0.76718	0.00359	0.18509
Pisd-ps2	-0.76707	0.0036	0.18509
Enthd2	-0.76703	0.0036	0.18509
Gm20554	-0.7667	0.00362	0.18509
Ice2	-0.7667	0.00362	0.18509
RP23-372I17.3	-0.76618	0.00366	0.18509
Mir7067	-0.76608	0.00367	0.18509
D930015E06Rik	-0.76595	0.00368	0.18509
Osbpl11	-0.76587	0.00368	0.18509
Celf1	-0.76566	0.0037	0.18509
Utp15	-0.76561	0.0037	0.18509
Zfp512	-0.76546	0.00371	0.18509
2700038G22Rik	-0.76537	0.00372	0.18509
Zbtb44	-0.76484	0.00376	0.18509
Gm24265	0.76473	0.00376	0.18509
Ankrd12	-0.76453	0.00378	0.18509
Fam222b	-0.76451	0.00378	0.18509
Gm16071	-0.76342	0.00386	0.18509
Cables2	-0.76341	0.00386	0.18509
Rab10os	-0.76341	0.00386	0.18509
Arid4b	-0.76322	0.00388	0.18509
Fbxl19	-0.76317	0.00388	0.18509
Polm	-0.76302	0.00389	0.18509
Usp19	-0.7629	0.0039	0.18509
Slc26a1	-0.7629	0.0039	0.18509
Wdr20	-0.76256	0.00393	0.18509
Bbs1	-0.76223	0.00395	0.18509
Gm29609	-0.7622	0.00395	0.18509
Mir7664	-0.76195	0.00397	0.18509
Pkd2	-0.76186	0.00398	0.18509
Pan3	-0.76172	0.00399	0.18509
Tnfrsf25	-0.76161	0.004	0.18509
Sbno2	-0.76159	0.004	0.18509
Metap1d	-0.76137	0.00402	0.18509
Mir186	-0.76129	0.00402	0.18509
Kmt2e	-0.76081	0.00406	0.18509
RP23-206D14.7	-0.76074	0.00406	0.18509
Tfap2a	-0.76064	0.00407	0.18509
Gm12592	-0.76064	0.00407	0.18509
Jade3	-0.7602	0.00411	0.18509
Zfp81	-0.76014	0.00411	0.18509
Gm26572	-0.76004	0.00412	0.18509
B230219D22Rik	-0.75988	0.00413	0.18509
Tmem120b	-0.75947	0.00416	0.18509
3110057O12Rik	-0.75924	0.00418	0.18509
Gm23436	-0.75913	0.00419	0.18509
Gm13421	-0.75898	0.0042	0.18509
Zfp263	-0.75885	0.00421	0.18509
Rapgefl1	-0.75851	0.00424	0.18509
Snord64	-0.75848	0.00424	0.18509
Gripap1	-0.75834	0.00425	0.18509
Epm2aip1	-0.75829	0.00426	0.18509
Epb4.1l1	-0.7582	0.00427	0.18509
1700049G17Rik	-0.75796	0.00429	0.18509
Mbtps2	-0.75786	0.00429	0.18509
Tmem194	-0.75786	0.00429	0.18509
Ankzf1	-0.75781	0.0043	0.18509
Ids	-0.75758	0.00432	0.18509
Dynlt1c	-0.75753	0.00432	0.18509
Rufy2	-0.75749	0.00432	0.18509
RP24-150H14.2	-0.75706	0.00436	0.18509
Scx	-0.7569	0.00437	0.18509
Scaf8	-0.75682	0.00438	0.18509
Lemd2	-0.75678	0.00438	0.18509
Phc3	-0.7567	0.00439	0.18509
Msantd2	-0.75649	0.00441	0.18509
Unkl	-0.75627	0.00442	0.18509
Arhgap27os2	-0.75623	0.00443	0.18509
Morc2a	-0.75609	0.00444	0.18509
Tbce	-0.75603	0.00444	0.18509
Gm26992	-0.75578	0.00446	0.18509
Gm28192	-0.75572	0.00447	0.18509
Otud4	-0.75555	0.00448	0.18509
RP23-131N18.1	-0.75527	0.00451	0.18509
Osbpl8	-0.75515	0.00452	0.18509
Usp33	-0.75512	0.00452	0.18509
Papd5	-0.75508	0.00452	0.18509
Zfp280d	-0.75505	0.00453	0.18509
Ralgapa1	-0.75492	0.00454	0.18509
Cblb	-0.7549	0.00454	0.18509
Gm20204	-0.75479	0.00455	0.18509
Wnk4	-0.75472	0.00455	0.18509
Zswim8	-0.75414	0.0046	0.18509
Cnnm3	-0.75414	0.0046	0.18509
Rai1	-0.75402	0.00461	0.18509
Stk35	-0.754	0.00461	0.18509
Prss16	-0.75394	0.00462	0.18509
Srsf6	-0.75388	0.00462	0.18509
Sirt1	-0.75369	0.00464	0.18509
Gm27003	-0.7536	0.00465	0.18509
Gm15265	-0.75353	0.00465	0.18509
Gm14391	-0.75339	0.00467	0.18509
Ube2i	-0.75332	0.00467	0.18509
Gm27733	-0.75323	0.00468	0.18509
5530601H04Rik	-0.75285	0.00471	0.18509
9230112E08Rik	-0.75285	0.00471	0.18509
Gm26852	-0.75284	0.00471	0.18509
Mrgbp	-0.75279	0.00472	0.18509
Heatr6	-0.75275	0.00472	0.18509
Klhl26	-0.75269	0.00473	0.18509
Smad4	-0.75265	0.00473	0.18509
Grin3b	-0.75262	0.00473	0.18509
Slc38a9	-0.75258	0.00474	0.18509
Stx5a	-0.75241	0.00475	0.18509
Gm24539	-0.7523	0.00476	0.18509
Gm21958	-0.7523	0.00476	0.18509
Baz2b	-0.75228	0.00476	0.18509
1810026B05Rik	-0.75196	0.00479	0.18549
Mafg	-0.7519	0.0048	0.18549
Polr3a	-0.75126	0.00485	0.18659
Gpatch8	-0.75102	0.00487	0.18659
Zfp866	-0.751	0.00488	0.18659
Gm24644	-0.75091	0.00488	0.18659
Vps37a	-0.75045	0.00492	0.18659
Polg2	-0.75021	0.00495	0.18659
Cbx8	-0.75021	0.00495	0.18659
Gm26280	-0.75019	0.00495	0.18659
Donson	-0.75012	0.00495	0.18659
Daglb	-0.75007	0.00496	0.18659
Tbc1d24	-0.75005	0.00496	0.18659
Dhrs11	-0.74996	0.00497	0.18659
Rbm12b1	-0.74965	0.005	0.18659
Cflar	-0.74948	0.00501	0.18659
Gm15359	-0.74945	0.00501	0.18659
Gm15122	-0.7494	0.00502	0.18659
Ints2	-0.74936	0.00502	0.18659
Jarid2	-0.74858	0.00509	0.18741
2810403A07Rik	-0.7483	0.00512	0.18741
Gm26904	-0.74807	0.00514	0.18741
Cog3	-0.74799	0.00515	0.18741
Smg1	-0.7479	0.00516	0.18741
B130055M24Rik	-0.74771	0.00517	0.18741
Yeats2	-0.74763	0.00518	0.18741
Cdk8	-0.7476	0.00518	0.18741
Elk1	-0.74755	0.00519	0.18741
Rab2b	-0.74752	0.00519	0.18741
Fam160a2	-0.74749	0.00519	0.18741
Shprh	-0.74736	0.00521	0.18741
Aldh3b2	0.74735	0.00521	0.18741
4930516B21Rik	-0.74734	0.00521	0.18741
Gm15835	-0.74689	0.00525	0.1878
Gm12940	-0.74672	0.00527	0.1878
Dleu2	-0.74671	0.00527	0.1878
Spg11	-0.74661	0.00528	0.1878
Insr	-0.74641	0.0053	0.1878
Ccdc157	-0.74638	0.0053	0.1878
Etv1	-0.74601	0.00533	0.1878
Ric1	-0.74596	0.00534	0.1878
Fcho2	-0.74585	0.00535	0.1878
Irx2	-0.74583	0.00535	0.1878
Rrnad1	-0.74576	0.00536	0.1878
Qtrtd1	-0.74573	0.00536	0.1878
Rnpc3	-0.74509	0.00542	0.18956
Olfr613	-0.7446	0.00547	0.19041
Tcf7l2	-0.7445	0.00548	0.19041
Gm10524	-0.74443	0.00549	0.19041
Atxn7l2	-0.74423	0.00551	0.19041
D030056L22Rik	-0.74416	0.00551	0.19041
Zfp653	-0.7441	0.00552	0.19041
Gm26935	-0.7436	0.00557	0.1905
Ddb2	-0.74351	0.00558	0.1905
Mbd1	-0.74349	0.00558	0.1905
Habp4	-0.74332	0.0056	0.1905
Tet3	-0.74329	0.0056	0.1905
Gm26879	-0.74324	0.0056	0.1905
A230083G16Rik	-0.74302	0.00562	0.1905
Gm14735	-0.74301	0.00563	0.1905
Traf3ip1	-0.74298	0.00563	0.1905
Vstm4	0.74254	0.00567	0.19159
RP23-469D21.5	-0.7424	0.00569	0.19163
Birc6	-0.74181	0.00575	0.19321
Cln3	-0.74142	0.00578	0.19393
Tstd1	-0.74128	0.0058	0.19393
Snord73a	-0.74124	0.0058	0.19393
Lime1	-0.74092	0.00584	0.19435
Rsbn1l	-0.74088	0.00584	0.19435
Prkcd	-0.74067	0.00586	0.19465
Gm16536	-0.73988	0.00594	0.19696
Gm26790	-0.7395	0.00598	0.19784
Krba1	-0.73936	0.006	0.19792
RP24-75E15.4	-0.73911	0.00602	0.19837
Ralgps1	-0.73897	0.00604	0.19843
Cramp1l	-0.73862	0.00607	0.19845
Gm22579	-0.73862	0.00607	0.19845
Cspp1	-0.73846	0.00609	0.19845
Gm15561	-0.73838	0.0061	0.19845
Mterf1a	-0.73833	0.0061	0.19845
Zfp101	-0.73825	0.00611	0.19845
Hsd3b2	-0.73809	0.00613	0.1986
Tubgcp3	-0.73796	0.00614	0.19867
Sdccag3	-0.73766	0.00617	0.19907
Anks3	-0.7376	0.00618	0.19907
Polg	-0.73743	0.0062	0.19927
Uckl1	-0.73724	0.00622	0.1995
Smim6	-0.73683	0.00626	0.20005
Gm26679	-0.73628	0.00632	0.20005
Ttc14	-0.73623	0.00633	0.20005
Clk4	-0.73601	0.00635	0.20005
RP23-464I9.2	-0.73587	0.00637	0.20005
Ncoa5	-0.73566	0.00639	0.20005
Tbc1d22b	-0.73546	0.00641	0.20005
Arhgap27	-0.73541	0.00642	0.20005
Ranbp10	-0.73523	0.00644	0.20005
Zfp426	-0.73518	0.00644	0.20005
Frs2	-0.73513	0.00645	0.20005
Dock6	-0.73503	0.00646	0.20005
Nisch	-0.73496	0.00647	0.20005
Zfp276	-0.73493	0.00647	0.20005
Mir760	-0.73467	0.0065	0.20005
Gm26265	-0.73452	0.00652	0.20005
Arhgef18	-0.7345	0.00652	0.20005
Cog2	-0.73443	0.00652	0.20005
Ist1	-0.73443	0.00653	0.20005
Epn2	-0.7344	0.00653	0.20005
Mir5123	-0.73426	0.00654	0.20005
Zfp236	-0.73424	0.00655	0.20005
Cecr5	-0.73416	0.00655	0.20005
Gm26931	-0.73408	0.00656	0.20005
BC030336	-0.7339	0.00658	0.20005
Dgcr8	-0.73356	0.00662	0.20005
Ncor1	-0.73354	0.00662	0.20005
Gm11400	-0.73346	0.00663	0.20005
Hist1h2bl	0.73344	0.00664	0.20005
Zbtb39	-0.73328	0.00665	0.20005
Gm1862	0.73291	0.0067	0.20005
Ppp4r1l-ps	-0.7327	0.00672	0.20005
Cldn20	-0.73248	0.00674	0.20005
Gm22888	-0.7323	0.00676	0.20005
Pisd	-0.73224	0.00677	0.20005
Gm13722	-0.73224	0.00677	0.20005
Gm15800	-0.73223	0.00677	0.20005
Znrf1	-0.73203	0.00679	0.20005
1700027A07Rik	-0.73195	0.0068	0.20005
Dtx2	-0.73192	0.00681	0.20005
Birc2	-0.73178	0.00682	0.20005
Zbtb10	-0.73176	0.00683	0.20005
Airn	-0.73168	0.00684	0.20005
Nvl	-0.73166	0.00684	0.20005
Kdm4b	-0.73164	0.00684	0.20005
Gm28198	-0.73162	0.00684	0.20005
Gm27457	-0.73133	0.00688	0.20005
Prpf4b	-0.73105	0.00691	0.20005
Patz1	-0.73093	0.00692	0.20005
Sfi1	-0.73073	0.00695	0.20005
Epc1	-0.73067	0.00695	0.20005
D430042O09Rik	-0.73058	0.00696	0.20005
Gtf3c2	-0.73042	0.00698	0.20005
Fam208a	-0.73018	0.00701	0.20005
Prkab2	-0.73012	0.00702	0.20005
Pkd2l2	-0.72982	0.00705	0.20005
Chd6	-0.72979	0.00705	0.20005
Kmt2c	-0.72975	0.00706	0.20005
1110028F11Rik	-0.72964	0.00707	0.20005
Mfsd7a	-0.72963	0.00707	0.20005
Caprin2	-0.72955	0.00708	0.20005
Edrf1	-0.72953	0.00709	0.20005
Mir3092	-0.72952	0.00709	0.20005
Gm11592	-0.7293	0.00711	0.20005
AA474331	-0.72929	0.00711	0.20005
Ttc17	-0.72926	0.00712	0.20005
Gm17066	-0.72925	0.00712	0.20005
9830144P21Rik	-0.72923	0.00712	0.20005
Slc20a1	-0.72919	0.00713	0.20005
RP23-250G8.9	-0.72916	0.00713	0.20005
Bcl6	-0.72904	0.00714	0.20005
Dhx35	-0.72901	0.00715	0.20005
Gm5866	-0.72898	0.00715	0.20005
Ikzf2	-0.72869	0.00719	0.20034
Nhlrc2	-0.72868	0.00719	0.20034
Ercc6	-0.72828	0.00723	0.20119
C130046K22Rik	-0.72822	0.00724	0.20119
Pabpc1l	0.7279	0.00728	0.20167
Stam	-0.72786	0.00728	0.20167
B4galt3	-0.72767	0.00731	0.20195
Mir17hg	-0.72753	0.00732	0.202
Usp20	-0.72745	0.00733	0.202
Luc7l3	-0.72696	0.00739	0.20269
Gm13988	-0.72696	0.00739	0.20269
Tmem194b	-0.72693	0.0074	0.20269
Gm11615	-0.72668	0.00743	0.20287
Gnpat	-0.72666	0.00743	0.20287
Tyk2	-0.72639	0.00746	0.20317
Tmc4	-0.72637	0.00747	0.20317
Taz	-0.72621	0.00748	0.20317
Rab3gap2	-0.7259	0.00752	0.20317
RP23-461P14.1	-0.7258	0.00753	0.20317
Gm16586	-0.72561	0.00756	0.20317
Mapkapk5	-0.7256	0.00756	0.20317
Zfp281	-0.72553	0.00757	0.20317
Gipc2	0.72546	0.00758	0.20317
Rfx7	-0.7252	0.00761	0.20317
Pwwp2a	-0.7251	0.00762	0.20317
Degs2	-0.7251	0.00762	0.20317
Zfp948	-0.72508	0.00762	0.20317
Hace1	-0.72482	0.00766	0.20317
Ddx26b	-0.72479	0.00766	0.20317
Zfp408	-0.72468	0.00767	0.20317
Huwe1	-0.72468	0.00767	0.20317
Gm16973	-0.72461	0.00768	0.20317
Map3k10	-0.72458	0.00769	0.20317
6230415J03Rik	-0.72444	0.0077	0.20317
Unk	-0.72428	0.00772	0.20317
Gapvd1	-0.72411	0.00775	0.20317
Itsn2	-0.72405	0.00775	0.20317
Tra2a	-0.72402	0.00776	0.20317
Tanc1	-0.72394	0.00777	0.20317
Gm15651	-0.72389	0.00777	0.20317
Tada1	-0.72381	0.00778	0.20317
Eps8l2	-0.72335	0.00784	0.20358
Snrnp48	-0.72334	0.00784	0.20358
Git2	-0.72331	0.00785	0.20358
Helz	-0.72329	0.00785	0.20358
Ino80	-0.72306	0.00788	0.2037
Tmcc1	-0.72302	0.00788	0.2037
Dopey2	-0.72288	0.0079	0.2037
Eml5	-0.7228	0.00791	0.2037
Mir7669	-0.72254	0.00795	0.2037
Stx16	-0.72249	0.00795	0.2037
Lman2l	-0.72246	0.00796	0.2037
Pcgf3	-0.72228	0.00798	0.2037
Kctd6	-0.72182	0.00804	0.2037
Kif5c	-0.72173	0.00805	0.2037
Gm26880	-0.72167	0.00806	0.2037
Bcl7a	-0.72165	0.00806	0.2037
Fbxl12	-0.72161	0.00807	0.2037
RP24-317P24.2	-0.72152	0.00808	0.2037
Krit1	-0.72125	0.00811	0.2037
Zfp446	-0.72105	0.00814	0.2037
Runx1	-0.72095	0.00815	0.2037
Tmem80	-0.72079	0.00817	0.2037
Iqsec2	-0.72058	0.0082	0.2037
Chml	-0.72053	0.00821	0.2037
Npepps	-0.72048	0.00821	0.2037
Mir7013	-0.72033	0.00823	0.2037
Mir343	-0.72023	0.00825	0.2037
Mettl2	-0.72022	0.00825	0.2037
Pitpnm1	-0.72022	0.00825	0.2037
Zfp319	-0.72015	0.00826	0.2037
4930402H24Rik	-0.71999	0.00828	0.2037
Gm25184	-0.71988	0.00829	0.2037
1500004A13Rik	-0.71975	0.00831	0.2037
Dnajb2	-0.71966	0.00832	0.2037
Fhdc1	-0.71964	0.00832	0.2037
Ikbkb	-0.71964	0.00832	0.2037
Rint1	-0.71958	0.00833	0.2037
Plxnb1	-0.71955	0.00834	0.2037
Araf	-0.7195	0.00834	0.2037
Zbtb40	-0.71949	0.00834	0.2037
Hltf	-0.71932	0.00837	0.2037
BC027231	-0.71927	0.00837	0.2037
Ttf1	-0.71918	0.00839	0.2037
Cpne1	-0.71904	0.0084	0.2037
Gdi1	-0.71889	0.00843	0.2037
Zfp532	-0.71876	0.00844	0.2037
Gm14048	-0.71875	0.00844	0.2037
Asxl2	-0.71874	0.00845	0.2037
Polk	-0.71867	0.00845	0.2037
Napb	-0.71867	0.00845	0.2037
6230400D17Rik	-0.7186	0.00846	0.2037
Spns1	-0.71851	0.00848	0.2037
Cdk13	-0.71848	0.00848	0.2037
Mast1	-0.71793	0.00855	0.20519
B230206H07Rik	-0.71769	0.00859	0.20565
Pi4kb	-0.71752	0.00861	0.20567
Gm26724	-0.71746	0.00862	0.20567
Stk19	-0.71737	0.00863	0.20567
Zbtb34	-0.71729	0.00864	0.20567
Zfp384	-0.71714	0.00866	0.20567
6530409C15Rik	-0.71707	0.00867	0.20567
4930533D04Rik	-0.71697	0.00868	0.20567
Dicer1	-0.71693	0.00869	0.20567
Top3b	-0.71647	0.00875	0.20645
4833420G17Rik	-0.71634	0.00877	0.20645
Vps37c	-0.71629	0.00878	0.20645
Fam120a	-0.71623	0.00879	0.20645
Cep112os2	-0.71608	0.00881	0.20645
Zfp760	-0.71606	0.00881	0.20645
Gm20634	-0.71595	0.00883	0.20645
Plekha7	-0.71595	0.00883	0.20645
Llgl1	-0.71576	0.00885	0.20661
Zbtb3	-0.71558	0.00888	0.20661
Klf3	-0.71552	0.00889	0.20661
Irf2bp2	-0.71551	0.00889	0.20661
Itpkc	-0.71543	0.0089	0.20661
Gga3	-0.71527	0.00892	0.20685
Ythdf3	-0.71506	0.00895	0.20723
Tbc1d12	-0.71476	0.00899	0.20745
H2afy	-0.71474	0.009	0.20745
Trrap	-0.71462	0.00901	0.20745
Kdm6a	-0.71445	0.00904	0.20745
Usp49	-0.71444	0.00904	0.20745
Smg7	-0.71444	0.00904	0.20745
Gm11399	-0.71407	0.00909	0.20835
Baz2a	-0.71379	0.00913	0.20863
Ccdc84	-0.71375	0.00914	0.20863
Gm16892	-0.71361	0.00916	0.20863
Mir6385	-0.71354	0.00917	0.20863
Prickle4	-0.7135	0.00917	0.20863
Gpatch2	-0.71343	0.00918	0.20863
Runx2os1	-0.713	0.00924	0.20912
Fbxl18	-0.71278	0.00928	0.20912
Ndufab1	-0.71273	0.00928	0.20912
Cep97	-0.71273	0.00928	0.20912
Chd9	-0.71267	0.00929	0.20912
Gm12355	-0.71264	0.00929	0.20912
RP23-398K14.4	-0.71257	0.0093	0.20912
Tsc2	-0.71256	0.00931	0.20912
Sike1	-0.71231	0.00934	0.20946
Ranbp6	-0.71227	0.00935	0.20946
RP23-226J18.3	-0.71213	0.00937	0.20957
Tnrc6c	-0.71197	0.00939	0.20957
Gon4l	-0.71194	0.0094	0.20957
Fam76b	-0.71187	0.00941	0.20957
Mir5117	-0.71169	0.00943	0.20988
Gm5454	-0.71146	0.00947	0.21033
Gm26590	-0.71131	0.00949	0.21049
Srp54b	0.71117	0.00951	0.21049
Syngap1	-0.71114	0.00951	0.21049
Khsrp	-0.71082	0.00956	0.21067
Zfp668	-0.71078	0.00957	0.21067
Rab11fip3	-0.71051	0.00961	0.21067
Rbfox2	-0.7105	0.00961	0.21067
Cdk2ap1	-0.71042	0.00962	0.21067
Yy2	-0.71035	0.00963	0.21067
Gm27520	-0.71028	0.00964	0.21067
Gm16907	-0.71023	0.00965	0.21067
Zfp317	-0.71013	0.00966	0.21067
Snord12	-0.7099	0.0097	0.21067
Kdm5c	-0.70983	0.00971	0.21067
Gm12454	-0.70977	0.00972	0.21067
4933411E06Rik	-0.7097	0.00973	0.21067
Gm20671	-0.70967	0.00973	0.21067
Mms19	-0.70964	0.00974	0.21067
AA987161	-0.70958	0.00974	0.21067
Atf7	-0.70957	0.00975	0.21067
Gm25927	-0.70928	0.00979	0.21131
Tcf25	-0.7092	0.0098	0.21131
Fancg	-0.70902	0.00983	0.21162
Tmco6	-0.70891	0.00985	0.21168
Snord69	-0.70868	0.00988	0.21214
Cds2	-0.7083	0.00994	0.21307
Gm5814	-0.70818	0.00996	0.21308
Uba5	-0.70813	0.00996	0.21308
Sirt6	-0.70801	0.00998	0.21318
Ice1	-0.70786	0.01	0.21339

## Sheet: Supplementary Data 3
CHROM	POS	CHROM:POS	ENSEMBL_ID	GENESYMBOL	Mean, CAF
chr1	4923964	chr1:4923964	ENSMUSG00000002459	Rgs20	0.505068
chr1	23369409	chr1:23369409	ENSMUSG00000026158	Ogfrl1	0.602533
chr1	23846453	chr1:23846453	ENSMUSG00000026156	B3gat2	0.520776
chr1	23846453	chr1:23846453	ENSMUSG00000026155	Smap1	0.520776
chr1	23846558	chr1:23846558	ENSMUSG00000026156	B3gat2	0.510037
chr1	23846558	chr1:23846558	ENSMUSG00000026155	Smap1	0.510037
chr1	23853450	chr1:23853450	ENSMUSG00000026155	Smap1	0.511111
chr1	24195402	chr1:24195402	ENSMUSG00000026147	Col9a1	0.461908
chr1	24214579	chr1:24214579	ENSMUSG00000026147	Col9a1	0.444215
chr1	24220752	chr1:24220752	ENSMUSG00000026147	Col9a1	0.439646
chr1	24221621	chr1:24221621	ENSMUSG00000026147	Col9a1	0.457929
chr1	24231459	chr1:24231459	ENSMUSG00000026147	Col9a1	0.473377
chr1	24237232	chr1:24237232	ENSMUSG00000026147	Col9a1	0.459135
chr1	24239216	chr1:24239216	ENSMUSG00000026147	Col9a1	0.449505
chr1	24251886	chr1:24251886	ENSMUSG00000026147	Col9a1	0.458892
chr1	24744268	chr1:24744268	ENSMUSG00000073725	Lmbrd1	0.456088
chr1	24744280	chr1:24744280	ENSMUSG00000073725	Lmbrd1	0.464091
chr1	24746867	chr1:24746867	ENSMUSG00000073725	Lmbrd1	0.444862
chr1	30804048	chr1:30804048	ENSMUSG00000048874	Phf3	0.496811
chr1	30805149	chr1:30805149	ENSMUSG00000048874	Phf3	0.532056
chr1	30940660	chr1:30940660	ENSMUSG00000026064	Ptp4a1	0.519973
chr1	33745742	chr1:33745742	ENSMUSG00000042215	Bag2	0.505696
chr1	33746031	chr1:33746031	ENSMUSG00000042215	Bag2	0.461747
chr1	33746402	chr1:33746402	ENSMUSG00000042215	Bag2	0.421094
chr1	33748248	chr1:33748248	ENSMUSG00000042215	Bag2	0.535451
chr1	33748248	chr1:33748248	ENSMUSG00000103072	RP23-32P22.1	0.535451
chr1	34161042	chr1:34161042	ENSMUSG00000026131	Dst	0.474022
chr1	34161042	chr1:34161042	ENSMUSG00000103888	AC123072.1	0.474022
chr1	34161042	chr1:34161042	ENSMUSG00000103405	NA	0.474022
chr1	34164189	chr1:34164189	ENSMUSG00000026131	Dst	0.551445
chr1	34164189	chr1:34164189	ENSMUSG00000103888	AC123072.1	0.551445
chr1	34164189	chr1:34164189	ENSMUSG00000103405	NA	0.551445
chr1	34166290	chr1:34166290	ENSMUSG00000026131	Dst	0.524741
chr1	34166290	chr1:34166290	ENSMUSG00000103888	AC123072.1	0.524741
chr1	34166290	chr1:34166290	ENSMUSG00000103405	NA	0.524741
chr1	34166290	chr1:34166290	ENSMUSG00000096992	Gm26788	0.524741
chr1	34169254	chr1:34169254	ENSMUSG00000026131	Dst	0.511783
chr1	34169254	chr1:34169254	ENSMUSG00000103888	AC123072.1	0.511783
chr1	34169254	chr1:34169254	ENSMUSG00000103405	NA	0.511783
chr1	34169254	chr1:34169254	ENSMUSG00000096992	Gm26788	0.511783
chr1	34256243	chr1:34256243	ENSMUSG00000026131	Dst	0.503151
chr1	34256243	chr1:34256243	ENSMUSG00000103888	AC123072.1	0.503151
chr1	34813979	chr1:34813979	ENSMUSG00000037503	Fam168b	0.495826
chr1	34814256	chr1:34814256	ENSMUSG00000037503	Fam168b	0.49819
chr1	34814265	chr1:34814265	ENSMUSG00000037503	Fam168b	0.511357
chr1	34814573	chr1:34814573	ENSMUSG00000037503	Fam168b	0.508188
chr1	34815764	chr1:34815764	ENSMUSG00000037503	Fam168b	0.492449
chr1	34816617	chr1:34816617	ENSMUSG00000037503	Fam168b	0.522101
chr1	34816971	chr1:34816971	ENSMUSG00000037503	Fam168b	0.483686
chr1	34817067	chr1:34817067	ENSMUSG00000037503	Fam168b	0.488341
chr1	34817253	chr1:34817253	ENSMUSG00000037503	Fam168b	0.496923
chr1	36344964	chr1:36344964	ENSMUSG00000010453	Kansl3	0.507411
chr1	36367995	chr1:36367995	ENSMUSG00000010453	Kansl3	0.552732
chr1	36423672	chr1:36423672	ENSMUSG00000001143	Lman2l	0.527199
chr1	36424294	chr1:36424294	ENSMUSG00000001143	Lman2l	0.552319
chr1	36439655	chr1:36439655	ENSMUSG00000001143	Lman2l	0.508458
chr1	36443551	chr1:36443551	ENSMUSG00000001143	Lman2l	0.533269
chr1	36698352	chr1:36698352	ENSMUSG00000037351	Actr1b	0.523288
chr1	36699061	chr1:36699061	ENSMUSG00000037351	Actr1b	0.514178
chr1	36699334	chr1:36699334	ENSMUSG00000037351	Actr1b	0.523946
chr1	36699584	chr1:36699584	ENSMUSG00000037351	Actr1b	0.511706
chr1	36699687	chr1:36699687	ENSMUSG00000037351	Actr1b	0.550032
chr1	36699997	chr1:36699997	ENSMUSG00000037351	Actr1b	0.531474
chr1	36700339	chr1:36700339	ENSMUSG00000037351	Actr1b	0.5177
chr1	36796209	chr1:36796209	ENSMUSG00000026116	Tmem131	0.470024
chr1	36810313	chr1:36810313	ENSMUSG00000026116	Tmem131	0.522695
chr1	37893993	chr1:37893993	ENSMUSG00000026087	Mrpl30	0.512935
chr1	37898240	chr1:37898240	ENSMUSG00000026087	Mrpl30	0.508852
chr1	37987563	chr1:37987563	ENSMUSG00000058407	Txndc9	0.708654
chr1	37990238	chr1:37990238	ENSMUSG00000058407	Txndc9	0.513384
chr1	37990304	chr1:37990304	ENSMUSG00000058407	Txndc9	0.54075
chr1	38994925	chr1:38994925	ENSMUSG00000026078	Pdcl3	0.426997
chr1	39990125	chr1:39990125	ENSMUSG00000026074	Map4k4	0.600947
chr1	40000680	chr1:40000680	ENSMUSG00000026074	Map4k4	0.5973
chr1	40009813	chr1:40009813	ENSMUSG00000026074	Map4k4	0.600976
chr1	40022854	chr1:40022854	ENSMUSG00000026074	Map4k4	0.567871
chr1	40366919	chr1:40366919	ENSMUSG00000070942	Il1rl2	0.478643
chr1	40366959	chr1:40366959	ENSMUSG00000070942	Il1rl2	0.483906
chr1	40367026	chr1:40367026	ENSMUSG00000070942	Il1rl2	0.465837
chr1	43554153	chr1:43554153	ENSMUSG00000066877	Nck2	0.498764
chr1	44110759	chr1:44110759	ENSMUSG00000101104	Gm29247	0.509024
chr1	44110759	chr1:44110759	ENSMUSG00000026047	Kdelc1	0.509024
chr1	45336683	chr1:45336683	ENSMUSG00000026043	Col3a1	0.512485
chr1	45337297	chr1:45337297	ENSMUSG00000026043	Col3a1	0.500754
chr1	45347648	chr1:45347648	ENSMUSG00000026043	Col3a1	0.519069
chr1	45348792	chr1:45348792	ENSMUSG00000026043	Col3a1	0.499432
chr1	45348846	chr1:45348846	ENSMUSG00000026043	Col3a1	0.491076
chr1	45376070	chr1:45376070	ENSMUSG00000026042	Col5a2	0.520919
chr1	45380046	chr1:45380046	ENSMUSG00000026042	Col5a2	0.532267
chr1	45388228	chr1:45388228	ENSMUSG00000026042	Col5a2	0.544899
chr1	45389447	chr1:45389447	ENSMUSG00000026042	Col5a2	0.682278
chr1	45391118	chr1:45391118	ENSMUSG00000026042	Col5a2	0.517331
chr1	45392310	chr1:45392310	ENSMUSG00000026042	Col5a2	0.542775
chr1	45400863	chr1:45400863	ENSMUSG00000026042	Col5a2	0.526455
chr1	45413506	chr1:45413506	ENSMUSG00000026042	Col5a2	0.521439
chr1	45818883	chr1:45818883	ENSMUSG00000025995	Wdr75	0.536852
chr1	45908699	chr1:45908699	ENSMUSG00000025993	Slc40a1	0.630682
chr1	46808395	chr1:46808395	ENSMUSG00000025986	Slc39a10	0.510031
chr1	46808654	chr1:46808654	ENSMUSG00000025986	Slc39a10	0.53756
chr1	51289375	chr1:51289375	ENSMUSG00000045954	Sdpr	0.450218
chr1	51289808	chr1:51289808	ENSMUSG00000045954	Sdpr	0.453434
chr1	51770828	chr1:51770828	ENSMUSG00000018417	Myo1b	0.360359
chr1	51778374	chr1:51778374	ENSMUSG00000018417	Myo1b	0.401077
chr1	52186073	chr1:52186073	ENSMUSG00000026103	Gls	0.480244
chr1	52490248	chr1:52490248	ENSMUSG00000002881	Nab1	0.480495
chr1	52656389	chr1:52656389	ENSMUSG00000041439	Mfsd6	0.457417
chr1	52656591	chr1:52656591	ENSMUSG00000041439	Mfsd6	0.426699
chr1	52657015	chr1:52657015	ENSMUSG00000041439	Mfsd6	0.416994
chr1	52657095	chr1:52657095	ENSMUSG00000041439	Mfsd6	0.422802
chr1	52658093	chr1:52658093	ENSMUSG00000041439	Mfsd6	0.312803
chr1	52663361	chr1:52663361	ENSMUSG00000041439	Mfsd6	0.400577
chr1	52708829	chr1:52708829	ENSMUSG00000041439	Mfsd6	0.463503
chr1	54990569	chr1:54990569	ENSMUSG00000025982	Sf3b1	0.497784
chr1	55006178	chr1:55006178	ENSMUSG00000025982	Sf3b1	0.483026
chr1	55014552	chr1:55014552	ENSMUSG00000025982	Sf3b1	0.478022
chr1	55089113	chr1:55089113	ENSMUSG00000073676	Hspe1	0.504882
chr1	55091220	chr1:55091220	ENSMUSG00000073676	Hspe1	0.523862
chr1	58421104	chr1:58421104	ENSMUSG00000026034	Clk1	0.509503
chr1	58844484	chr1:58844484	ENSMUSG00000026029	Casp8	0.451674
chr1	58900642	chr1:58900642	ENSMUSG00000026028	Trak2	0.520141
chr1	58901147	chr1:58901147	ENSMUSG00000026028	Trak2	0.468125
chr1	58901169	chr1:58901169	ENSMUSG00000026028	Trak2	0.469226
chr1	58902045	chr1:58902045	ENSMUSG00000026028	Trak2	0.519697
chr1	58903086	chr1:58903086	ENSMUSG00000026028	Trak2	0.504243
chr1	58908662	chr1:58908662	ENSMUSG00000026028	Trak2	0.478875
chr1	59483868	chr1:59483868	ENSMUSG00000041075	Fzd7	0.42919
chr1	59485157	chr1:59485157	ENSMUSG00000041075	Fzd7	0.427208
chr1	59706714	chr1:59706714	ENSMUSG00000026020	Nop58	0.506904
chr1	59876671	chr1:59876671	ENSMUSG00000067336	Bmpr2	0.498696
chr1	60485672	chr1:60485672	ENSMUSG00000026014	Raph1	0.506614
chr1	60485856	chr1:60485856	ENSMUSG00000026014	Raph1	0.530571
chr1	60495482	chr1:60495482	ENSMUSG00000026014	Raph1	0.477883
chr1	64731459	chr1:64731459	ENSMUSG00000045005	Fzd5	0.530309
chr1	64731497	chr1:64731497	ENSMUSG00000045005	Fzd5	0.534572
chr1	64732184	chr1:64732184	ENSMUSG00000045005	Fzd5	0.474267
chr1	64732479	chr1:64732479	ENSMUSG00000045005	Fzd5	0.510618
chr1	64733280	chr1:64733280	ENSMUSG00000045005	Fzd5	0.508703
chr1	66439663	chr1:66439663	ENSMUSG00000015222	Map2	0.553287
chr1	66440781	chr1:66440781	ENSMUSG00000015222	Map2	0.574211
chr1	66441477	chr1:66441477	ENSMUSG00000015222	Map2	0.567059
chr1	66441694	chr1:66441694	ENSMUSG00000015222	Map2	0.562863
chr1	66442020	chr1:66442020	ENSMUSG00000015222	Map2	0.625601
chr1	66442045	chr1:66442045	ENSMUSG00000015222	Map2	0.644782
chr1	66442102	chr1:66442102	ENSMUSG00000015222	Map2	0.605554
chr1	66718457	chr1:66718457	ENSMUSG00000026005	Rpe	0.49488
chr1	66718697	chr1:66718697	ENSMUSG00000026005	Rpe	0.490705
chr1	66718977	chr1:66718977	ENSMUSG00000026005	Rpe	0.524615
chr1	66831521	chr1:66831521	ENSMUSG00000026003	Acadl	0.73945
chr1	66837009	chr1:66837009	ENSMUSG00000026003	Acadl	0.745952
chr1	66838299	chr1:66838299	ENSMUSG00000026003	Acadl	0.769259
chr1	66838338	chr1:66838338	ENSMUSG00000026003	Acadl	0.766374
chr1	66843087	chr1:66843087	ENSMUSG00000026003	Acadl	0.711744
chr1	66845225	chr1:66845225	ENSMUSG00000026003	Acadl	0.730694
chr1	66853132	chr1:66853132	ENSMUSG00000026003	Acadl	0.732157
chr1	66853174	chr1:66853174	ENSMUSG00000026003	Acadl	0.73464
chr1	66857493	chr1:66857493	ENSMUSG00000026003	Acadl	0.731726
chr1	67009318	chr1:67009318	ENSMUSG00000026000	Lancl1	0.589193
chr1	67009321	chr1:67009321	ENSMUSG00000026000	Lancl1	0.588442
chr1	75316628	chr1:75316628	ENSMUSG00000026209	Dnpep	0.533903
chr1	75436788	chr1:75436788	ENSMUSG00000033021	Gmppa	0.475687
chr1	75442944	chr1:75442944	ENSMUSG00000033021	Gmppa	0.489175
chr1	75474929	chr1:75474929	ENSMUSG00000032997	Chpf	0.507497
chr1	75475817	chr1:75475817	ENSMUSG00000032997	Chpf	0.519938
chr1	78425338	chr1:78425338	ENSMUSG00000026245	Farsb	0.550239
chr1	78443745	chr1:78443745	ENSMUSG00000026245	Farsb	0.531
chr1	78458583	chr1:78458583	ENSMUSG00000026245	Farsb	0.515719
chr1	78469252	chr1:78469252	ENSMUSG00000026245	Farsb	0.511642
chr1	78480103	chr1:78480103	ENSMUSG00000026245	Farsb	0.497161
chr1	78705385	chr1:78705385	ENSMUSG00000032883	Acsl3	0.500124
chr1	78706687	chr1:78706687	ENSMUSG00000032883	Acsl3	0.509129
chr1	79801504	chr1:79801504	ENSMUSG00000026249	Serpine2	0.466033
chr1	79810738	chr1:79810738	ENSMUSG00000026249	Serpine2	0.440777
chr1	79816873	chr1:79816873	ENSMUSG00000026249	Serpine2	0.464022
chr1	80276480	chr1:80276480	ENSMUSG00000004364	Cul3	0.503953
chr1	82233768	chr1:82233768	ENSMUSG00000055980	Irs1	0.493963
chr1	82233768	chr1:82233768	ENSMUSG00000022591	Gm9747	0.493963
chr1	82236759	chr1:82236759	ENSMUSG00000055980	Irs1	0.399744
chr1	82751891	chr1:82751891	ENSMUSG00000026150	Mff	0.571264
chr1	82752104	chr1:82752104	ENSMUSG00000026150	Mff	0.647335
chr1	82882280	chr1:82882280	ENSMUSG00000026159	Agfg1	0.466416
chr1	85907565	chr1:85907565	ENSMUSG00000026223	Itm2c	0.53894
chr1	85907773	chr1:85907773	ENSMUSG00000026223	Itm2c	0.535563
chr1	87226174	chr1:87226174	ENSMUSG00000026254	Eif4e2	0.52446
chr1	87916394	chr1:87916394	ENSMUSG00000070738	Dgkd	0.52686
chr1	87942764	chr1:87942764	ENSMUSG00000070738	Dgkd	0.513053
chr1	87943428	chr1:87943428	ENSMUSG00000070738	Dgkd	0.532923
chr1	88701085	chr1:88701085	ENSMUSG00000049866	Arl4c	0.530239
chr1	89153141	chr1:89153141	ENSMUSG00000036206	Sh3bp4	0.495339
chr1	89153267	chr1:89153267	ENSMUSG00000036206	Sh3bp4	0.488485
chr1	89153607	chr1:89153607	ENSMUSG00000036206	Sh3bp4	0.590401
chr1	89153624	chr1:89153624	ENSMUSG00000036206	Sh3bp4	0.595661
chr1	90606611	chr1:90606611	ENSMUSG00000034432	Cops8	0.517829
chr1	90612202	chr1:90612202	ENSMUSG00000034432	Cops8	0.535896
chr1	90612255	chr1:90612255	ENSMUSG00000034432	Cops8	0.526048
chr1	90612413	chr1:90612413	ENSMUSG00000034432	Cops8	0.524748
chr1	90612465	chr1:90612465	ENSMUSG00000034432	Cops8	0.521352
chr1	90768468	chr1:90768468	ENSMUSG00000048126	Col6a3	0.504736
chr1	90775615	chr1:90775615	ENSMUSG00000048126	Col6a3	0.502041
chr1	90775721	chr1:90775721	ENSMUSG00000048126	Col6a3	0.50074
chr1	90928335	chr1:90928335	ENSMUSG00000026303	Mlph	0.601138
chr1	90933405	chr1:90933405	ENSMUSG00000026303	Mlph	0.570513
chr1	90935392	chr1:90935392	ENSMUSG00000026303	Mlph	0.572733
chr1	90941700	chr1:90941700	ENSMUSG00000026303	Mlph	0.583184
chr1	90949160	chr1:90949160	ENSMUSG00000026303	Mlph	0.649082
chr1	90949525	chr1:90949525	ENSMUSG00000026303	Mlph	0.572603
chr1	91308669	chr1:91308669	ENSMUSG00000026307	Scly	0.498619
chr1	120234378	chr1:120234378	ENSMUSG00000026389	Steap3	0.47333
chr1	120243954	chr1:120243954	ENSMUSG00000026389	Steap3	0.562631
chr1	120243972	chr1:120243972	ENSMUSG00000026389	Steap3	0.547756
chr1	121304858	chr1:121304858	ENSMUSG00000003721	Insig2	0.684617
chr1	121304954	chr1:121304954	ENSMUSG00000003721	Insig2	0.496839
chr1	121564560	chr1:121564560	ENSMUSG00000001674	Ddx18	0.529739
chr1	133603986	chr1:133603986	ENSMUSG00000090553	Snrpe	0.514887
chr1	133620161	chr1:133620161	ENSMUSG00000102976	Zc3h11a	0.526033
chr1	133620161	chr1:133620161	ENSMUSG00000094410	Zbed6	0.526033
chr1	133620547	chr1:133620547	ENSMUSG00000102976	Zc3h11a	0.582039
chr1	133620547	chr1:133620547	ENSMUSG00000094410	Zbed6	0.582039
chr1	133620995	chr1:133620995	ENSMUSG00000102976	Zc3h11a	0.517164
chr1	133620995	chr1:133620995	ENSMUSG00000094410	Zbed6	0.517164
chr1	133621627	chr1:133621627	ENSMUSG00000102976	Zc3h11a	0.533894
chr1	133621627	chr1:133621627	ENSMUSG00000094410	Zbed6	0.533894
chr1	133622154	chr1:133622154	ENSMUSG00000102976	Zc3h11a	0.518479
chr1	133622154	chr1:133622154	ENSMUSG00000094410	Zbed6	0.518479
chr1	133624547	chr1:133624547	ENSMUSG00000102976	Zc3h11a	0.623622
chr1	133624547	chr1:133624547	ENSMUSG00000094410	Zbed6	0.623622
chr1	133624574	chr1:133624574	ENSMUSG00000102976	Zc3h11a	0.655758
chr1	133624574	chr1:133624574	ENSMUSG00000094410	Zbed6	0.655758
chr1	133624621	chr1:133624621	ENSMUSG00000102976	Zc3h11a	0.642388
chr1	133624621	chr1:133624621	ENSMUSG00000094410	Zbed6	0.642388
chr1	133626894	chr1:133626894	ENSMUSG00000102976	Zc3h11a	0.492757
chr1	133626894	chr1:133626894	ENSMUSG00000094410	Zbed6	0.492757
chr1	134187936	chr1:134187936	ENSMUSG00000064246	Chil1	0.462156
chr1	134189678	chr1:134189678	ENSMUSG00000064246	Chil1	0.450498
chr1	135152864	chr1:135152864	ENSMUSG00000026426	Arl8a	0.57834
chr1	135154209	chr1:135154209	ENSMUSG00000026426	Arl8a	0.596533
chr1	135154758	chr1:135154758	ENSMUSG00000026426	Arl8a	0.563667
chr1	135155924	chr1:135155924	ENSMUSG00000026426	Arl8a	0.551679
chr1	135262915	chr1:135262915	ENSMUSG00000041926	Rnpep	0.566755
chr1	135271653	chr1:135271653	ENSMUSG00000041926	Rnpep	0.557453
chr1	135283629	chr1:135283629	ENSMUSG00000041926	Rnpep	0.562695
chr1	135283977	chr1:135283977	ENSMUSG00000041926	Rnpep	0.550714
chr1	135301744	chr1:135301744	ENSMUSG00000062580	Timm17a	0.492879
chr1	135309837	chr1:135309837	ENSMUSG00000062580	Timm17a	0.485813
chr1	135364068	chr1:135364068	ENSMUSG00000048096	Lmod1	0.310856
chr1	135364317	chr1:135364317	ENSMUSG00000048096	Lmod1	0.281862
chr1	135366099	chr1:135366099	ENSMUSG00000048096	Lmod1	0.226941
chr1	135371590	chr1:135371590	ENSMUSG00000041889	Shisa4	0.515354
chr1	135383041	chr1:135383041	ENSMUSG00000041879	Ipo9	0.483161
chr1	135384773	chr1:135384773	ENSMUSG00000041879	Ipo9	0.533619
chr1	135386802	chr1:135386802	ENSMUSG00000041879	Ipo9	0.492156
chr1	135419265	chr1:135419265	ENSMUSG00000041879	Ipo9	0.513739
chr1	135745272	chr1:135745272	ENSMUSG00000026421	Csrp1	0.66689
chr1	135745290	chr1:135745290	ENSMUSG00000026421	Csrp1	0.679059
chr1	135745344	chr1:135745344	ENSMUSG00000026421	Csrp1	0.615504
chr1	135746843	chr1:135746843	ENSMUSG00000026421	Csrp1	0.537384
chr1	135751396	chr1:135751396	ENSMUSG00000026421	Csrp1	0.934532
chr1	135751563	chr1:135751563	ENSMUSG00000026421	Csrp1	0.607306
chr1	135751698	chr1:135751698	ENSMUSG00000026421	Csrp1	0.585498
chr1	135751844	chr1:135751844	ENSMUSG00000026421	Csrp1	0.51039
chr1	135751911	chr1:135751911	ENSMUSG00000026421	Csrp1	0.712415
chr1	135751948	chr1:135751948	ENSMUSG00000026421	Csrp1	0.912545
chr1	135818834	chr1:135818834	ENSMUSG00000041782	Lad1	0.498212
chr1	149830005	chr1:149830005	ENSMUSG00000056220	Pla2g4a	0.599391
chr1	151344648	chr1:151344648	ENSMUSG00000100954	Gm10138	0.489947
chr1	151344648	chr1:151344648	ENSMUSG00000023150	Ivns1abp	0.489947
chr1	151361590	chr1:151361590	ENSMUSG00000023150	Ivns1abp	0.496425
chr1	151893115	chr1:151893115	ENSMUSG00000032666	1700025G04Rik	0.503573
chr1	153123497	chr1:153123497	ENSMUSG00000026479	Lamc2	0.525959
chr1	153123816	chr1:153123816	ENSMUSG00000026479	Lamc2	0.504393
chr1	153126850	chr1:153126850	ENSMUSG00000026479	Lamc2	0.525794
chr1	153129074	chr1:153129074	ENSMUSG00000026479	Lamc2	0.521285
chr1	153221468	chr1:153221468	ENSMUSG00000026478	Lamc1	0.520559
chr1	153250635	chr1:153250635	ENSMUSG00000026478	Lamc1	0.498774
chr1	153251103	chr1:153251103	ENSMUSG00000026478	Lamc1	0.520672
chr1	153467072	chr1:153467072	ENSMUSG00000042699	Dhx9	0.51827
chr1	153481175	chr1:153481175	ENSMUSG00000042699	Dhx9	0.532748
chr1	153515280	chr1:153515280	ENSMUSG00000042684	Npl	0.161101
chr1	160199493	chr1:160199493	ENSMUSG00000058267	Mrps14	0.557904
chr1	160206138	chr1:160206138	ENSMUSG00000014226	Cacybp	0.441699
chr1	160206663	chr1:160206663	ENSMUSG00000014226	Cacybp	0.486686
chr1	160208560	chr1:160208560	ENSMUSG00000014226	Cacybp	0.459823
chr1	161035185	chr1:161035185	ENSMUSG00000053332	Gas5	0.413596
chr1	161037052	chr1:161037052	ENSMUSG00000053332	Gas5	0.471152
chr1	161037296	chr1:161037296	ENSMUSG00000053332	Gas5	0.203898
chr1	161038257	chr1:161038257	ENSMUSG00000053332	Gas5	0.460124
chr1	161241427	chr1:161241427	ENSMUSG00000026701	Prdx6	0.452471
chr1	161244224	chr1:161244224	ENSMUSG00000026701	Prdx6	0.425491
chr1	161970534	chr1:161970534	ENSMUSG00000026698	Pigc	0.491976
chr1	161971126	chr1:161971126	ENSMUSG00000026698	Pigc	0.502792
chr1	161971352	chr1:161971352	ENSMUSG00000026698	Pigc	0.512663
chr1	162594876	chr1:162594876	ENSMUSG00000026696	Vamp4	0.529494
chr1	162672610	chr1:162672610	ENSMUSG00000040225	Prrc2c	0.511078
chr1	162673191	chr1:162673191	ENSMUSG00000040225	Prrc2c	0.502616
chr1	162681245	chr1:162681245	ENSMUSG00000040225	Prrc2c	0.525098
chr1	162682484	chr1:162682484	ENSMUSG00000040225	Prrc2c	0.500222
chr1	162684206	chr1:162684206	ENSMUSG00000040225	Prrc2c	0.489707
chr1	162691216	chr1:162691216	ENSMUSG00000040225	Prrc2c	0.482431
chr1	162704573	chr1:162704573	ENSMUSG00000040225	Prrc2c	0.487326
chr1	162705178	chr1:162705178	ENSMUSG00000040225	Prrc2c	0.459217
chr1	162705196	chr1:162705196	ENSMUSG00000040225	Prrc2c	0.458706
chr1	162706508	chr1:162706508	ENSMUSG00000040225	Prrc2c	0.453029
chr1	162706537	chr1:162706537	ENSMUSG00000040225	Prrc2c	0.47205
chr1	162710776	chr1:162710776	ENSMUSG00000040225	Prrc2c	0.487432
chr1	164437702	chr1:164437702	ENSMUSG00000026575	Nme7	0.282376
chr1	164437702	chr1:164437702	ENSMUSG00000026576	Atp1b1	0.282376
chr1	165175320	chr1:165175320	ENSMUSG00000040848	Sft2d2	0.49422
chr1	165176496	chr1:165176496	ENSMUSG00000040848	Sft2d2	0.474928
chr1	165176782	chr1:165176782	ENSMUSG00000040848	Sft2d2	0.400232
chr1	165176789	chr1:165176789	ENSMUSG00000040848	Sft2d2	0.424067
chr1	165176857	chr1:165176857	ENSMUSG00000040848	Sft2d2	0.548378
chr1	165176858	chr1:165176858	ENSMUSG00000040848	Sft2d2	0.546903
chr1	165177034	chr1:165177034	ENSMUSG00000040848	Sft2d2	0.507719
chr1	165177413	chr1:165177413	ENSMUSG00000040848	Sft2d2	0.473217
chr1	165178076	chr1:165178076	ENSMUSG00000040848	Sft2d2	0.505623
chr1	165178171	chr1:165178171	ENSMUSG00000040848	Sft2d2	0.504852
chr1	165215396	chr1:165215396	ENSMUSG00000040843	Tiprl	0.539358
chr1	165351018	chr1:165351018	ENSMUSG00000026571	Dcaf6	0.51846
chr1	165351123	chr1:165351123	ENSMUSG00000026571	Dcaf6	0.511234
chr1	165592496	chr1:165592496	ENSMUSG00000026566	Mpzl1	0.538468
chr1	165592525	chr1:165592525	ENSMUSG00000026566	Mpzl1	0.531296
chr1	165593098	chr1:165593098	ENSMUSG00000026566	Mpzl1	0.503653
chr1	165593314	chr1:165593314	ENSMUSG00000026566	Mpzl1	0.490194
chr1	165605727	chr1:165605727	ENSMUSG00000026566	Mpzl1	0.486371
chr1	165634484	chr1:165634484	ENSMUSG00000026566	Mpzl1	0.51008
chr1	169676932	chr1:169676932	ENSMUSG00000026678	Rgs5	0.548248
chr1	169694773	chr1:169694773	ENSMUSG00000026678	Rgs5	0.561039
chr1	169694836	chr1:169694836	ENSMUSG00000026678	Rgs5	0.55455
chr1	169695425	chr1:169695425	ENSMUSG00000026678	Rgs5	0.531088
chr1	169695650	chr1:169695650	ENSMUSG00000026678	Rgs5	0.526345
chr1	170142219	chr1:170142219	ENSMUSG00000026670	Uap1	0.497989
chr1	170142530	chr1:170142530	ENSMUSG00000026670	Uap1	0.5669
chr1	170142570	chr1:170142570	ENSMUSG00000026670	Uap1	0.509382
chr1	170149369	chr1:170149369	ENSMUSG00000026670	Uap1	0.545986
chr1	170150385	chr1:170150385	ENSMUSG00000026670	Uap1	0.516178
chr1	170158842	chr1:170158842	ENSMUSG00000026670	Uap1	0.531334
chr1	170195268	chr1:170195268	ENSMUSG00000026667	Uhmk1	0.532221
chr1	170195331	chr1:170195331	ENSMUSG00000026667	Uhmk1	0.512414
chr1	170298767	chr1:170298767	ENSMUSG00000102752	Gm7694	0.532997
chr1	170298898	chr1:170298898	ENSMUSG00000102752	Gm7694	0.543452
chr1	170298949	chr1:170298949	ENSMUSG00000102752	Gm7694	0.549943
chr1	170299042	chr1:170299042	ENSMUSG00000102752	Gm7694	0.547652
chr1	170299415	chr1:170299415	ENSMUSG00000102752	Gm7694	0.568734
chr1	170707811	chr1:170707811	ENSMUSG00000026663	Atf6	0.545417
chr1	171129417	chr1:171129417	ENSMUSG00000058076	Sdhc	0.60319
chr1	171129419	chr1:171129419	ENSMUSG00000058076	Sdhc	0.601417
chr1	171129629	chr1:171129629	ENSMUSG00000058076	Sdhc	0.542973
chr1	171136104	chr1:171136104	ENSMUSG00000058076	Sdhc	0.574481
chr1	171136127	chr1:171136127	ENSMUSG00000058076	Sdhc	0.575018
chr1	171145805	chr1:171145805	ENSMUSG00000058076	Sdhc	0.580182
chr1	171150569	chr1:171150569	ENSMUSG00000058076	Sdhc	0.585216
chr1	171234963	chr1:171234963	ENSMUSG00000013593	Ndufs2	0.23601
chr1	171236686	chr1:171236686	ENSMUSG00000013593	Ndufs2	0.511251
chr1	171237185	chr1:171237185	ENSMUSG00000013593	Ndufs2	0.530529
chr1	171238004	chr1:171238004	ENSMUSG00000013593	Ndufs2	0.656271
chr1	171238331	chr1:171238331	ENSMUSG00000013593	Ndufs2	0.53353
chr1	171239383	chr1:171239383	ENSMUSG00000013593	Ndufs2	0.493871
chr1	171241019	chr1:171241019	ENSMUSG00000013593	Ndufs2	0.485557
chr1	171272678	chr1:171272678	ENSMUSG00000052423	B4galt3	0.496986
chr1	171288869	chr1:171288869	ENSMUSG00000062963	Ufc1	0.520194
chr1	171294700	chr1:171294700	ENSMUSG00000062963	Ufc1	0.552351
chr1	171341242	chr1:171341242	ENSMUSG00000013973	Dedd	0.515609
chr1	171341242	chr1:171341242	ENSMUSG00000013997	Nit1	0.515609
chr1	171387531	chr1:171387531	ENSMUSG00000006411	Pvrl4	0.57398
chr1	171387712	chr1:171387712	ENSMUSG00000006411	Pvrl4	0.339415
chr1	171387799	chr1:171387799	ENSMUSG00000006411	Pvrl4	0.55998
chr1	171414494	chr1:171414494	ENSMUSG00000026641	Usf1	0.5159
chr1	171416853	chr1:171416853	ENSMUSG00000026641	Usf1	0.559041
chr1	171418055	chr1:171418055	ENSMUSG00000026641	Usf1	0.484295
chr1	171461622	chr1:171461622	ENSMUSG00000038235	F11r	0.539755
chr1	171463415	chr1:171463415	ENSMUSG00000038235	F11r	0.517939
chr1	171463512	chr1:171463512	ENSMUSG00000038235	F11r	0.542126
chr1	171463558	chr1:171463558	ENSMUSG00000038235	F11r	0.548987
chr1	171463820	chr1:171463820	ENSMUSG00000038235	F11r	0.493397
chr1	172066710	chr1:172066710	ENSMUSG00000003458	Ncstn	0.59065
chr1	172068242	chr1:172068242	ENSMUSG00000003458	Ncstn	0.550888
chr1	172070053	chr1:172070053	ENSMUSG00000003458	Ncstn	0.562055
chr1	172082621	chr1:172082621	ENSMUSG00000003458	Ncstn	0.529389
chr1	172082621	chr1:172082621	ENSMUSG00000026553	Copa	0.529389
chr1	172097756	chr1:172097756	ENSMUSG00000026553	Copa	0.536011
chr1	172105222	chr1:172105222	ENSMUSG00000026553	Copa	0.51655
chr1	172110504	chr1:172110504	ENSMUSG00000026553	Copa	0.562195
chr1	172118968	chr1:172118968	ENSMUSG00000026553	Copa	0.519023
chr1	172128647	chr1:172128647	ENSMUSG00000003464	Pex19	0.600769
chr1	172133135	chr1:172133135	ENSMUSG00000003464	Pex19	0.559089
chr1	172135244	chr1:172135244	ENSMUSG00000003464	Pex19	0.562146
chr1	172175560	chr1:172175560	ENSMUSG00000026554	Dcaf8	0.379258
chr1	172195040	chr1:172195040	ENSMUSG00000026554	Dcaf8	0.435927
chr1	172195342	chr1:172195342	ENSMUSG00000026554	Dcaf8	0.463125
chr1	172195404	chr1:172195404	ENSMUSG00000026554	Dcaf8	0.409863
chr1	172195781	chr1:172195781	ENSMUSG00000026554	Dcaf8	0.469046
chr1	172197216	chr1:172197216	ENSMUSG00000013698	Pea15a	0.477361
chr1	172198169	chr1:172198169	ENSMUSG00000013698	Pea15a	0.555024
chr1	172198181	chr1:172198181	ENSMUSG00000013698	Pea15a	0.550758
chr1	172199250	chr1:172199250	ENSMUSG00000013698	Pea15a	0.439174
chr1	172206696	chr1:172206696	ENSMUSG00000013698	Pea15a	0.493375
chr1	172271863	chr1:172271863	ENSMUSG00000007097	Atp1a2	0.565796
chr1	172271869	chr1:172271869	ENSMUSG00000007097	Atp1a2	0.574038
chr1	172271933	chr1:172271933	ENSMUSG00000007097	Atp1a2	0.530553
chr1	172272083	chr1:172272083	ENSMUSG00000007097	Atp1a2	0.813139
chr1	172272128	chr1:172272128	ENSMUSG00000007097	Atp1a2	0.742626
chr1	172272172	chr1:172272172	ENSMUSG00000007097	Atp1a2	0.719358
chr1	172272192	chr1:172272192	ENSMUSG00000007097	Atp1a2	0.680345
chr1	172272344	chr1:172272344	ENSMUSG00000007097	Atp1a2	0.825292
chr1	172272916	chr1:172272916	ENSMUSG00000007097	Atp1a2	0.592526
chr1	172273240	chr1:172273240	ENSMUSG00000007097	Atp1a2	0.777016
chr1	172273557	chr1:172273557	ENSMUSG00000007097	Atp1a2	0.848365
chr1	172273558	chr1:172273558	ENSMUSG00000007097	Atp1a2	0.845845
chr1	172273965	chr1:172273965	ENSMUSG00000007097	Atp1a2	0.616885
chr1	172274229	chr1:172274229	ENSMUSG00000007097	Atp1a2	0.559533
chr1	172274648	chr1:172274648	ENSMUSG00000007097	Atp1a2	0.00234381
chr1	172275985	chr1:172275985	ENSMUSG00000007097	Atp1a2	0.619365
chr1	172278337	chr1:172278337	ENSMUSG00000007097	Atp1a2	0.685926
chr1	172278561	chr1:172278561	ENSMUSG00000007097	Atp1a2	0.654492
chr1	172278571	chr1:172278571	ENSMUSG00000007097	Atp1a2	0.629322
chr1	172278763	chr1:172278763	ENSMUSG00000007097	Atp1a2	0.636658
chr1	172279322	chr1:172279322	ENSMUSG00000007097	Atp1a2	0.636472
chr1	172279430	chr1:172279430	ENSMUSG00000007097	Atp1a2	0.588206
chr1	172279463	chr1:172279463	ENSMUSG00000007097	Atp1a2	0.584955
chr1	172279810	chr1:172279810	ENSMUSG00000007097	Atp1a2	0.638708
chr1	172280679	chr1:172280679	ENSMUSG00000007097	Atp1a2	0.653908
chr1	172289338	chr1:172289338	ENSMUSG00000007097	Atp1a2	0.629604
chr1	172290367	chr1:172290367	ENSMUSG00000038034	Igsf8	0.602508
chr1	172290367	chr1:172290367	ENSMUSG00000007097	Atp1a2	0.602508
chr1	172291283	chr1:172291283	ENSMUSG00000038034	Igsf8	0.539369
chr1	172291283	chr1:172291283	ENSMUSG00000007097	Atp1a2	0.539369
chr1	172316506	chr1:172316506	ENSMUSG00000038034	Igsf8	0.629208
chr1	172318218	chr1:172318218	ENSMUSG00000038034	Igsf8	0.584633
chr1	172500320	chr1:172500320	ENSMUSG00000026547	Tagln2	0.516135
chr1	172506808	chr1:172506808	ENSMUSG00000026547	Tagln2	0.493737
chr1	172507322	chr1:172507322	ENSMUSG00000026547	Tagln2	0.480372
chr1	175601442	chr1:175601442	ENSMUSG00000026526	Fh1	0.522037
chr1	175609646	chr1:175609646	ENSMUSG00000026526	Fh1	0.549544
chr1	175609773	chr1:175609773	ENSMUSG00000026526	Fh1	0.533813
chr1	177448344	chr1:177448344	ENSMUSG00000063659	Zbtb18	0.488083
chr1	179752506	chr1:179752506	ENSMUSG00000026491	Ahctf1	0.52446
chr1	179752947	chr1:179752947	ENSMUSG00000026491	Ahctf1	0.513805
chr1	179752948	chr1:179752948	ENSMUSG00000026491	Ahctf1	0.517758
chr1	181904418	chr1:181904418	ENSMUSG00000022995	Enah	0.200341
chr1	182124810	chr1:182124810	ENSMUSG00000026511	Srp9	0.52594
chr1	182124864	chr1:182124864	ENSMUSG00000026511	Srp9	0.541132
chr1	182131481	chr1:182131481	ENSMUSG00000026511	Srp9	0.915551
chr1	182131543	chr1:182131543	ENSMUSG00000026511	Srp9	0.844531
chr1	182131672	chr1:182131672	ENSMUSG00000026511	Srp9	0.630739
chr1	182131966	chr1:182131966	ENSMUSG00000026511	Srp9	0.648305
chr1	182132090	chr1:182132090	ENSMUSG00000026511	Srp9	0.584712
chr1	182276273	chr1:182276273	ENSMUSG00000038633	Degs1	0.478477
chr1	182279494	chr1:182279494	ENSMUSG00000038633	Degs1	0.504835
chr1	182279645	chr1:182279645	ENSMUSG00000038633	Degs1	0.524097
chr1	182481509	chr1:182481509	ENSMUSG00000026509	Capn2	0.522844
chr1	183365704	chr1:183365704	ENSMUSG00000056050	Mia3	0.535702
chr1	184813847	chr1:184813847	ENSMUSG00000073481	Marc2	0.537486
chr1	184822399	chr1:184822399	ENSMUSG00000073481	Marc2	0.543907
chr1	184841383	chr1:184841383	ENSMUSG00000073481	Marc2	0.535237
chr1	186739660	chr1:186739660	ENSMUSG00000001305	Rrp15	0.478322
chr1	192845072	chr1:192845072	ENSMUSG00000016262	Sertad4	0.507912
chr1	192845334	chr1:192845334	ENSMUSG00000016262	Sertad4	0.534334
chr1	192846763	chr1:192846763	ENSMUSG00000016262	Sertad4	0.536661
chr1	192847027	chr1:192847027	ENSMUSG00000016262	Sertad4	0.517283
chr1	193153189	chr1:193153189	ENSMUSG00000026638	Irf6	0.568147
chr1	193161793	chr1:193161793	ENSMUSG00000026638	Irf6	0.575966
chr1	193171146	chr1:193171146	ENSMUSG00000026638	Irf6	0.538049
chr1	193272412	chr1:193272412	ENSMUSG00000009633	G0s2	0.508945
chr1	193272568	chr1:193272568	ENSMUSG00000009633	G0s2	0.544882
chr1	193272595	chr1:193272595	ENSMUSG00000009633	G0s2	0.540046
chr1	193272691	chr1:193272691	ENSMUSG00000009633	G0s2	0.500527
chr1	193273064	chr1:193273064	ENSMUSG00000009633	G0s2	0.457813
chr2	4919135	chr2:4919135	ENSMUSG00000026664	Phyh	0.490446
chr2	5794780	chr2:5794780	ENSMUSG00000039128	Cdc123	0.52863
chr2	5795622	chr2:5795622	ENSMUSG00000039128	Cdc123	0.46172
chr2	5798376	chr2:5798376	ENSMUSG00000039128	Cdc123	0.472218
chr2	5805017	chr2:5805017	ENSMUSG00000039128	Cdc123	0.514396
chr2	9874774	chr2:9874774	ENSMUSG00000015619	Gata3	0.540644
chr2	20806065	chr2:20806065	ENSMUSG00000036617	Etl4	0.475291
chr2	20806672	chr2:20806672	ENSMUSG00000036617	Etl4	0.500488
chr2	20848236	chr2:20848236	ENSMUSG00000036591	Arhgap21	0.474591
chr2	20848255	chr2:20848255	ENSMUSG00000036591	Arhgap21	0.463454
chr2	20848475	chr2:20848475	ENSMUSG00000036591	Arhgap21	0.532722
chr2	20848516	chr2:20848516	ENSMUSG00000036591	Arhgap21	0.525971
chr2	20849111	chr2:20849111	ENSMUSG00000036591	Arhgap21	0.530334
chr2	20849213	chr2:20849213	ENSMUSG00000036591	Arhgap21	0.543772
chr2	20849450	chr2:20849450	ENSMUSG00000036591	Arhgap21	0.514242
chr2	20849609	chr2:20849609	ENSMUSG00000036591	Arhgap21	0.586722
chr2	20849653	chr2:20849653	ENSMUSG00000036591	Arhgap21	0.620012
chr2	20849684	chr2:20849684	ENSMUSG00000036591	Arhgap21	0.630855
chr2	20850038	chr2:20850038	ENSMUSG00000036591	Arhgap21	0.604742
chr2	20880280	chr2:20880280	ENSMUSG00000036591	Arhgap21	0.53074
chr2	20881796	chr2:20881796	ENSMUSG00000036591	Arhgap21	0.540841
chr2	22953495	chr2:22953495	ENSMUSG00000058835	Abi1	0.555231
chr2	22953502	chr2:22953502	ENSMUSG00000058835	Abi1	0.559126
chr2	23113065	chr2:23113065	ENSMUSG00000026781	Acbd5	0.537947
chr2	24791390	chr2:24791390	ENSMUSG00000036893	Ehmt1	0.491178
chr2	24791583	chr2:24791583	ENSMUSG00000036893	Ehmt1	0.492977
chr2	24974614	chr2:24974614	ENSMUSG00000036850	Mrpl41	0.487272
chr2	24974952	chr2:24974952	ENSMUSG00000036850	Mrpl41	0.52095
chr2	24974997	chr2:24974997	ENSMUSG00000036850	Mrpl41	0.515619
chr2	25062569	chr2:25062569	ENSMUSG00000006476	Nsmf	0.5251
chr2	27010090	chr2:27010090	ENSMUSG00000015488	Cacfd1	0.508364
chr2	27020184	chr2:27020184	ENSMUSG00000015488	Cacfd1	0.539406
chr2	27020476	chr2:27020476	ENSMUSG00000015488	Cacfd1	0.545546
chr2	27020597	chr2:27020597	ENSMUSG00000015488	Cacfd1	0.553246
chr2	30415363	chr2:30415363	ENSMUSG00000026853	Crat	0.370504
chr2	30446869	chr2:30446869	ENSMUSG00000039515	Ppp2r4	0.517515
chr2	30447112	chr2:30447112	ENSMUSG00000039515	Ppp2r4	0.508299
chr2	30447212	chr2:30447212	ENSMUSG00000039515	Ppp2r4	0.477189
chr2	30447289	chr2:30447289	ENSMUSG00000039515	Ppp2r4	0.512863
chr2	30447377	chr2:30447377	ENSMUSG00000039515	Ppp2r4	0.490147
chr2	30447446	chr2:30447446	ENSMUSG00000039515	Ppp2r4	0.499923
chr2	30447659	chr2:30447659	ENSMUSG00000039515	Ppp2r4	0.488191
chr2	30808078	chr2:30808078	ENSMUSG00000026857	Ntmt1	0.478484
chr2	31172022	chr2:31172022	ENSMUSG00000000194	Gpr107	0.489974
chr2	31215264	chr2:31215264	ENSMUSG00000000194	Gpr107	0.518925
chr2	31216298	chr2:31216298	ENSMUSG00000000194	Gpr107	0.52143
chr2	31216445	chr2:31216445	ENSMUSG00000000194	Gpr107	0.533811
chr2	32233700	chr2:32233700	ENSMUSG00000039262	Prrc2b	0.539973
chr2	32402585	chr2:32402585	ENSMUSG00000026820	Ptges2	0.535497
chr2	32614942	chr2:32614942	ENSMUSG00000026811	St6galnac6	0.364043
chr2	32619572	chr2:32619572	ENSMUSG00000026811	St6galnac6	0.39829
chr2	32619599	chr2:32619599	ENSMUSG00000026811	St6galnac6	0.391966
chr2	32619983	chr2:32619983	ENSMUSG00000026811	St6galnac6	0.380747
chr2	32620397	chr2:32620397	ENSMUSG00000026811	St6galnac6	0.389545
chr2	32620721	chr2:32620721	ENSMUSG00000026811	St6galnac6	0.417069
chr2	32683377	chr2:32683377	ENSMUSG00000009566	Fpgs	0.45806
chr2	33561615	chr2:33561615	ENSMUSG00000038765	Lmx1b	0.407641
chr2	33562070	chr2:33562070	ENSMUSG00000038765	Lmx1b	0.392464
chr2	33563810	chr2:33563810	ENSMUSG00000038765	Lmx1b	0.414097
chr2	33563925	chr2:33563925	ENSMUSG00000038765	Lmx1b	0.38347
chr2	33564021	chr2:33564021	ENSMUSG00000038765	Lmx1b	0.422463
chr2	34597499	chr2:34597499	ENSMUSG00000038696	Mapkap1	0.516165
chr2	34623461	chr2:34623461	ENSMUSG00000038696	Mapkap1	0.492276
chr2	34623747	chr2:34623747	ENSMUSG00000038696	Mapkap1	0.526127
chr2	34712199	chr2:34712199	ENSMUSG00000026867	Gapvd1	0.515621
chr2	34807372	chr2:34807372	ENSMUSG00000035949	Fbxw2	0.499106
chr2	36116501	chr2:36116501	ENSMUSG00000026889	Rbm18	0.518671
chr2	36189269	chr2:36189269	ENSMUSG00000026887	Mrrf	0.506093
chr2	37370519	chr2:37370519	ENSMUSG00000075376	Rc3h2	0.526462
chr2	37370882	chr2:37370882	ENSMUSG00000075376	Rc3h2	0.509861
chr2	37583994	chr2:37583994	ENSMUSG00000026915	Strbp	0.467423
chr2	38585999	chr2:38585999	ENSMUSG00000026749	Nek6	0.48093
chr2	50280022	chr2:50280022	ENSMUSG00000026766	Mmadhc	0.53754
chr2	50287885	chr2:50287885	ENSMUSG00000026766	Mmadhc	0.525411
chr2	50296668	chr2:50296668	ENSMUSG00000026766	Mmadhc	0.45968
chr2	51948721	chr2:51948721	ENSMUSG00000026946	Nmi	0.583139
chr2	51950001	chr2:51950001	ENSMUSG00000026946	Nmi	0.550477
chr2	51955962	chr2:51955962	ENSMUSG00000026946	Nmi	0.588013
chr2	51956034	chr2:51956034	ENSMUSG00000026946	Nmi	0.58085
chr2	52112412	chr2:52112412	ENSMUSG00000036202	Rif1	0.430159
chr2	52399242	chr2:52399242	ENSMUSG00000036093	Arl5a	0.53254
chr2	52400763	chr2:52400763	ENSMUSG00000036093	Arl5a	0.540229
chr2	52400783	chr2:52400783	ENSMUSG00000036093	Arl5a	0.516019
chr2	52402035	chr2:52402035	ENSMUSG00000036093	Arl5a	0.479327
chr2	52416196	chr2:52416196	ENSMUSG00000036093	Arl5a	0.534658
chr2	53132286	chr2:53132286	ENSMUSG00000036053	Fmnl2	0.536459
chr2	53192485	chr2:53192485	ENSMUSG00000026960	Arl6ip6	0.51712
chr2	53203001	chr2:53203001	ENSMUSG00000026960	Arl6ip6	0.514667
chr2	53217350	chr2:53217350	ENSMUSG00000026960	Arl6ip6	0.496007
chr2	69202577	chr2:69202577	ENSMUSG00000005233	Spc25	0.548886
chr2	70021887	chr2:70021887	ENSMUSG00000044308	Ubr3	0.572738
chr2	71212063	chr2:71212063	ENSMUSG00000027012	Dync1i2	0.52215
chr2	71262816	chr2:71262816	ENSMUSG00000027012	Dync1i2	0.60297
chr2	71262876	chr2:71262876	ENSMUSG00000027012	Dync1i2	0.630805
chr2	71263167	chr2:71263167	ENSMUSG00000027012	Dync1i2	0.564737
chr2	71274980	chr2:71274980	ENSMUSG00000027010	Slc25a12	0.496129
chr2	71275170	chr2:71275170	ENSMUSG00000027010	Slc25a12	0.498652
chr2	71275290	chr2:71275290	ENSMUSG00000027010	Slc25a12	0.502043
chr2	71282599	chr2:71282599	ENSMUSG00000027010	Slc25a12	0.493104
chr2	71311513	chr2:71311513	ENSMUSG00000027010	Slc25a12	0.482067
chr2	71324096	chr2:71324096	ENSMUSG00000027010	Slc25a12	0.482718
chr2	71410254	chr2:71410254	ENSMUSG00000027018	Hat1	0.552636
chr2	71421244	chr2:71421244	ENSMUSG00000027018	Hat1	0.591156
chr2	71438749	chr2:71438749	ENSMUSG00000027018	Hat1	0.574275
chr2	71441276	chr2:71441276	ENSMUSG00000027018	Hat1	0.612702
chr2	71441341	chr2:71441341	ENSMUSG00000027018	Hat1	0.649885
chr2	71441352	chr2:71441352	ENSMUSG00000027018	Hat1	0.655108
chr2	75666704	chr2:75666704	ENSMUSG00000059005	Hnrnpa3	0.396179
chr2	75666720	chr2:75666720	ENSMUSG00000059005	Hnrnpa3	0.399245
chr2	75676732	chr2:75676732	ENSMUSG00000015839	Nfe2l2	0.442745
chr2	75679202	chr2:75679202	ENSMUSG00000015839	Nfe2l2	0.441836
chr2	75679262	chr2:75679262	ENSMUSG00000015839	Nfe2l2	0.465657
chr2	76379010	chr2:76379010	ENSMUSG00000042369	Rbm45	0.513736
chr2	76380500	chr2:76380500	ENSMUSG00000042369	Rbm45	0.468586
chr2	76380559	chr2:76380559	ENSMUSG00000042369	Rbm45	0.428913
chr2	76643294	chr2:76643294	ENSMUSG00000002731	Prkra	0.480441
chr2	77186873	chr2:77186873	ENSMUSG00000042272	Sestd1	0.435052
chr2	77187140	chr2:77187140	ENSMUSG00000042272	Sestd1	0.440065
chr2	77414628	chr2:77414628	ENSMUSG00000027016	Zfp385b	0.467886
chr2	77896114	chr2:77896114	ENSMUSG00000027014	Cwc22	0.532508
chr2	77903860	chr2:77903860	ENSMUSG00000027014	Cwc22	0.568846
chr2	79639275	chr2:79639275	ENSMUSG00000027007	Ssfa2	0.532496
chr2	79644653	chr2:79644653	ENSMUSG00000027007	Ssfa2	0.533813
chr2	79644802	chr2:79644802	ENSMUSG00000027007	Ssfa2	0.517889
chr2	79657590	chr2:79657590	ENSMUSG00000027007	Ssfa2	0.55987
chr2	79660295	chr2:79660295	ENSMUSG00000027007	Ssfa2	0.520818
chr2	79661704	chr2:79661704	ENSMUSG00000027007	Ssfa2	0.526085
chr2	79662323	chr2:79662323	ENSMUSG00000027007	Ssfa2	0.547168
chr2	79662437	chr2:79662437	ENSMUSG00000027007	Ssfa2	0.48391
chr2	79662455	chr2:79662455	ENSMUSG00000027007	Ssfa2	0.476036
chr2	79662650	chr2:79662650	ENSMUSG00000027007	Ssfa2	0.50737
chr2	80545103	chr2:80545103	ENSMUSG00000027002	Nckap1	0.568262
chr2	83660207	chr2:83660207	ENSMUSG00000027091	Zc3h15	0.518297
chr2	83803431	chr2:83803431	ENSMUSG00000027087	Itgav	0.501489
chr2	84601717	chr2:84601717	ENSMUSG00000034101	Ctnnd1	0.524149
chr2	84601717	chr2:84601717	ENSMUSG00000101645	Gm28635	0.524149
chr2	84602112	chr2:84602112	ENSMUSG00000034101	Ctnnd1	0.556002
chr2	84602112	chr2:84602112	ENSMUSG00000101645	Gm28635	0.556002
chr2	84602429	chr2:84602429	ENSMUSG00000034101	Ctnnd1	0.660665
chr2	84602429	chr2:84602429	ENSMUSG00000101645	Gm28635	0.660665
chr2	84616838	chr2:84616838	ENSMUSG00000034101	Ctnnd1	0.508961
chr2	84616838	chr2:84616838	ENSMUSG00000101645	Gm28635	0.508961
chr2	84669337	chr2:84669337	ENSMUSG00000076437	2700094K13Rik	0.546355
chr2	84671572	chr2:84671572	ENSMUSG00000050043	Tmx2	0.507669
chr2	84686938	chr2:84686938	ENSMUSG00000027080	Med19	0.533973
chr2	84687373	chr2:84687373	ENSMUSG00000027080	Med19	0.499462
chr2	84687692	chr2:84687692	ENSMUSG00000027080	Med19	0.477946
chr2	84691141	chr2:84691141	ENSMUSG00000034075	Zdhhc5	0.527681
chr2	84827135	chr2:84827135	ENSMUSG00000027076	Timm10	0.499166
chr2	84827612	chr2:84827612	ENSMUSG00000027076	Timm10	0.502522
chr2	84829811	chr2:84829811	ENSMUSG00000027076	Timm10	0.524265
chr2	84829923	chr2:84829923	ENSMUSG00000027076	Timm10	0.478131
chr2	84956380	chr2:84956380	ENSMUSG00000027074	Slc43a3	0.299087
chr2	84958201	chr2:84958201	ENSMUSG00000027074	Slc43a3	0.322692
chr2	85042264	chr2:85042264	ENSMUSG00000027067	Ssrp1	0.53018
chr2	85045547	chr2:85045547	ENSMUSG00000027067	Ssrp1	0.547276
chr2	85045577	chr2:85045577	ENSMUSG00000027067	Ssrp1	0.595821
chr2	85045752	chr2:85045752	ENSMUSG00000027067	Ssrp1	0.621405
chr2	85045764	chr2:85045764	ENSMUSG00000027067	Ssrp1	0.618285
chr2	90435532	chr2:90435532	ENSMUSG00000025314	Ptprj	0.510773
chr2	90751543	chr2:90751543	ENSMUSG00000008200	Fnbp4	0.483543
chr2	91018260	chr2:91018260	ENSMUSG00000005506	Celf1	0.498986
chr2	91018518	chr2:91018518	ENSMUSG00000005506	Celf1	0.519816
chr2	91054272	chr2:91054272	ENSMUSG00000002102	Psmc3	0.430803
chr2	91058072	chr2:91058072	ENSMUSG00000002102	Psmc3	0.483947
chr2	91275142	chr2:91275142	ENSMUSG00000027255	Arfgap2	0.482411
chr2	91275142	chr2:91275142	ENSMUSG00000040591	1110051M20Rik	0.482411
chr2	91275956	chr2:91275956	ENSMUSG00000027255	Arfgap2	0.500011
chr2	91275956	chr2:91275956	ENSMUSG00000040591	1110051M20Rik	0.500011
chr2	91276028	chr2:91276028	ENSMUSG00000027255	Arfgap2	0.495263
chr2	91276028	chr2:91276028	ENSMUSG00000040591	1110051M20Rik	0.495263
chr2	91276709	chr2:91276709	ENSMUSG00000027255	Arfgap2	0.505826
chr2	91276709	chr2:91276709	ENSMUSG00000040591	1110051M20Rik	0.505826
chr2	91671200	chr2:91671200	ENSMUSG00000027247	Arhgap1	0.518032
chr2	92330761	chr2:92330761	ENSMUSG00000058318	Phf21a	0.524755
chr2	92366509	chr2:92366509	ENSMUSG00000040434	Gyltl1b	0.466436
chr2	92369635	chr2:92369635	ENSMUSG00000040434	Gyltl1b	0.462495
chr2	92377742	chr2:92377742	ENSMUSG00000027222	Pex16	0.542894
chr2	92379251	chr2:92379251	ENSMUSG00000027222	Pex16	0.482305
chr2	92387055	chr2:92387055	ENSMUSG00000027223	Mapk8ip1	0.524713
chr2	92453079	chr2:92453079	ENSMUSG00000049922	Slc35c1	0.563351
chr2	94033042	chr2:94033042	ENSMUSG00000027195	Hsd17b12	0.772247
chr2	94033127	chr2:94033127	ENSMUSG00000027195	Hsd17b12	0.561563
chr2	94411824	chr2:94411824	ENSMUSG00000027193	Api5	0.519321
chr2	94412440	chr2:94412440	ENSMUSG00000027193	Api5	0.559592
chr2	94413412	chr2:94413412	ENSMUSG00000027193	Api5	0.485166
chr2	102300695	chr2:102300695	ENSMUSG00000027189	Trim44	0.539458
chr2	102301285	chr2:102301285	ENSMUSG00000027189	Trim44	0.568677
chr2	102303704	chr2:102303704	ENSMUSG00000027189	Trim44	0.521685
chr2	102400229	chr2:102400229	ENSMUSG00000027189	Trim44	0.531517
chr2	102811952	chr2:102811952	ENSMUSG00000005087	Cd44	0.454565
chr2	102812221	chr2:102812221	ENSMUSG00000005087	Cd44	0.431707
chr2	102812301	chr2:102812301	ENSMUSG00000005087	Cd44	0.443907
chr2	102812325	chr2:102812325	ENSMUSG00000005087	Cd44	0.425401
chr2	102812871	chr2:102812871	ENSMUSG00000005087	Cd44	0.456422
chr2	102813154	chr2:102813154	ENSMUSG00000005087	Cd44	0.515745
chr2	102813311	chr2:102813311	ENSMUSG00000005087	Cd44	0.529396
chr2	102813644	chr2:102813644	ENSMUSG00000005087	Cd44	0.480702
chr2	102813698	chr2:102813698	ENSMUSG00000005087	Cd44	0.470811
chr2	102814199	chr2:102814199	ENSMUSG00000005087	Cd44	0.487948
chr2	102814292	chr2:102814292	ENSMUSG00000005087	Cd44	0.52455
chr2	102831528	chr2:102831528	ENSMUSG00000005087	Cd44	0.431912
chr2	102832513	chr2:102832513	ENSMUSG00000005087	Cd44	0.489156
chr2	102901354	chr2:102901354	ENSMUSG00000005087	Cd44	0.406129
chr2	103073771	chr2:103073771	ENSMUSG00000010911	Apip	0.504138
chr2	103087152	chr2:103087152	ENSMUSG00000010911	Apip	0.506898
chr2	103091833	chr2:103091833	ENSMUSG00000010911	Apip	0.52828
chr2	103264527	chr2:103264527	ENSMUSG00000012350	Ehf	0.523867
chr2	103264574	chr2:103264574	ENSMUSG00000012350	Ehf	0.516802
chr2	103265729	chr2:103265729	ENSMUSG00000012350	Ehf	0.536568
chr2	103266395	chr2:103266395	ENSMUSG00000012350	Ehf	0.520517
chr2	103267095	chr2:103267095	ENSMUSG00000012350	Ehf	0.543546
chr2	103283545	chr2:103283545	ENSMUSG00000012350	Ehf	0.530406
chr2	103439276	chr2:103439276	ENSMUSG00000027186	Elf5	0.541038
chr2	103449748	chr2:103449748	ENSMUSG00000027186	Elf5	0.917332
chr2	103449764	chr2:103449764	ENSMUSG00000027186	Elf5	0.943255
chr2	103450038	chr2:103450038	ENSMUSG00000027186	Elf5	0.537463
chr2	103450110	chr2:103450110	ENSMUSG00000027186	Elf5	0.528749
chr2	103450501	chr2:103450501	ENSMUSG00000027186	Elf5	0.497753
chr2	103450710	chr2:103450710	ENSMUSG00000027186	Elf5	0.506319
chr2	103450727	chr2:103450727	ENSMUSG00000027186	Elf5	0.503534
chr2	103454074	chr2:103454074	ENSMUSG00000027187	Cat	0.517322
chr2	103454668	chr2:103454668	ENSMUSG00000027187	Cat	0.454092
chr2	103454670	chr2:103454670	ENSMUSG00000027187	Cat	0.450813
chr2	103705669	chr2:103705669	ENSMUSG00000032724	Abtb2	0.497987
chr2	103717675	chr2:103717675	ENSMUSG00000032724	Abtb2	0.514477
chr2	103718126	chr2:103718126	ENSMUSG00000032724	Abtb2	0.472153
chr2	104027919	chr2:104027919	ENSMUSG00000046085	4931422A03Rik	0.542966
chr2	104027919	chr2:104027919	ENSMUSG00000027180	Fbxo3	0.542966
chr2	104060338	chr2:104060338	ENSMUSG00000027180	Fbxo3	0.493333
chr2	104060461	chr2:104060461	ENSMUSG00000027180	Fbxo3	0.5051
chr2	104061037	chr2:104061037	ENSMUSG00000027180	Fbxo3	0.507203
chr2	104429540	chr2:104429540	ENSMUSG00000027177	Hipk3	0.581258
chr2	104431172	chr2:104431172	ENSMUSG00000027177	Hipk3	0.502835
chr2	104431315	chr2:104431315	ENSMUSG00000027177	Hipk3	0.519657
chr2	104433707	chr2:104433707	ENSMUSG00000027177	Hipk3	0.496049
chr2	104434682	chr2:104434682	ENSMUSG00000027177	Hipk3	0.548113
chr2	105014900	chr2:105014900	ENSMUSG00000027170	Eif3m	0.469597
chr2	105387501	chr2:105387501	ENSMUSG00000005973	Rcn1	0.631231
chr2	105393592	chr2:105393592	ENSMUSG00000005973	Rcn1	0.607544
chr2	105393652	chr2:105393652	ENSMUSG00000005973	Rcn1	0.565295
chr2	105393700	chr2:105393700	ENSMUSG00000005973	Rcn1	0.567938
chr2	105393733	chr2:105393733	ENSMUSG00000005973	Rcn1	0.574048
chr2	105394794	chr2:105394794	ENSMUSG00000005973	Rcn1	0.661853
chr2	105937077	chr2:105937077	ENSMUSG00000042670	Immp1l	0.511137
chr2	105966973	chr2:105966973	ENSMUSG00000027166	Dnajc24	0.530048
chr2	117175444	chr2:117175444	ENSMUSG00000027351	Spred1	0.53604
chr2	119146348	chr2:119146348	ENSMUSG00000070730	Rmdn3	0.50007
chr2	119147449	chr2:119147449	ENSMUSG00000070730	Rmdn3	0.519692
chr2	119147594	chr2:119147594	ENSMUSG00000070730	Rmdn3	0.521474
chr2	119210795	chr2:119210795	ENSMUSG00000068580	Zfyve19	0.476377
chr2	119210799	chr2:119210799	ENSMUSG00000068580	Zfyve19	0.487606
chr2	119211298	chr2:119211298	ENSMUSG00000068580	Zfyve19	0.499706
chr2	119211522	chr2:119211522	ENSMUSG00000068580	Zfyve19	0.473754
chr2	119211542	chr2:119211542	ENSMUSG00000068580	Zfyve19	0.487986
chr2	119215015	chr2:119215015	ENSMUSG00000068580	Zfyve19	0.440885
chr2	119580714	chr2:119580714	ENSMUSG00000014077	Chp1	0.525068
chr2	119585704	chr2:119585704	ENSMUSG00000014077	Chp1	0.528903
chr2	119599786	chr2:119599786	ENSMUSG00000085438	1700020I14Rik	0.605847
chr2	119602742	chr2:119602742	ENSMUSG00000085438	1700020I14Rik	0.513148
chr2	119603274	chr2:119603274	ENSMUSG00000085438	1700020I14Rik	0.513634
chr2	119605504	chr2:119605504	ENSMUSG00000085438	1700020I14Rik	0.519176
chr2	119607212	chr2:119607212	ENSMUSG00000085438	1700020I14Rik	0.687721
chr2	119648956	chr2:119648956	ENSMUSG00000027306	Nusap1	0.498056
chr2	119649233	chr2:119649233	ENSMUSG00000027306	Nusap1	0.543336
chr2	119649316	chr2:119649316	ENSMUSG00000027306	Nusap1	0.539051
chr2	119649565	chr2:119649565	ENSMUSG00000027306	Nusap1	0.543718
chr2	119965879	chr2:119965879	ENSMUSG00000033943	Mga	0.533365
chr2	120089571	chr2:120089571	ENSMUSG00000027293	Ehd4	0.505333
chr2	120089594	chr2:120089594	ENSMUSG00000027293	Ehd4	0.5187
chr2	120089799	chr2:120089799	ENSMUSG00000027293	Ehd4	0.848122
chr2	120089840	chr2:120089840	ENSMUSG00000027293	Ehd4	0.860249
chr2	120089872	chr2:120089872	ENSMUSG00000027293	Ehd4	0.769545
chr2	120089878	chr2:120089878	ENSMUSG00000027293	Ehd4	0.746222
chr2	120090123	chr2:120090123	ENSMUSG00000027293	Ehd4	0.500378
chr2	120090138	chr2:120090138	ENSMUSG00000027293	Ehd4	0.495181
chr2	120090529	chr2:120090529	ENSMUSG00000027293	Ehd4	0.488704
chr2	120090785	chr2:120090785	ENSMUSG00000027293	Ehd4	0.45182
chr2	120091044	chr2:120091044	ENSMUSG00000027293	Ehd4	0.511005
chr2	120091066	chr2:120091066	ENSMUSG00000027293	Ehd4	0.511164
chr2	120091178	chr2:120091178	ENSMUSG00000027293	Ehd4	0.490576
chr2	120091274	chr2:120091274	ENSMUSG00000027293	Ehd4	0.49346
chr2	120316978	chr2:120316978	ENSMUSG00000027291	Vps39	0.578358
chr2	120317106	chr2:120317106	ENSMUSG00000027291	Vps39	0.538702
chr2	120317302	chr2:120317302	ENSMUSG00000027291	Vps39	0.525356
chr2	120317651	chr2:120317651	ENSMUSG00000027291	Vps39	0.530799
chr2	120317938	chr2:120317938	ENSMUSG00000027291	Vps39	0.537021
chr2	120318029	chr2:120318029	ENSMUSG00000027291	Vps39	0.513016
chr2	120319537	chr2:120319537	ENSMUSG00000027291	Vps39	0.514799
chr2	120321914	chr2:120321914	ENSMUSG00000027291	Vps39	0.549167
chr2	120325474	chr2:120325474	ENSMUSG00000027291	Vps39	0.559637
chr2	120328639	chr2:120328639	ENSMUSG00000027291	Vps39	0.533356
chr2	120355667	chr2:120355667	ENSMUSG00000033808	Tmem87a	0.523808
chr2	120356058	chr2:120356058	ENSMUSG00000033808	Tmem87a	0.483512
chr2	120356187	chr2:120356187	ENSMUSG00000033808	Tmem87a	0.520232
chr2	120356321	chr2:120356321	ENSMUSG00000033808	Tmem87a	0.492152
chr2	120359537	chr2:120359537	ENSMUSG00000033808	Tmem87a	0.540933
chr2	120506992	chr2:120506992	ENSMUSG00000027288	Zfp106	0.337666
chr2	120507292	chr2:120507292	ENSMUSG00000027288	Zfp106	0.328028
chr2	120507353	chr2:120507353	ENSMUSG00000027288	Zfp106	0.330612
chr2	120507724	chr2:120507724	ENSMUSG00000027288	Zfp106	0.575205
chr2	120508033	chr2:120508033	ENSMUSG00000027288	Zfp106	0.306934
chr2	120508075	chr2:120508075	ENSMUSG00000027288	Zfp106	0.323131
chr2	120508187	chr2:120508187	ENSMUSG00000027288	Zfp106	0.327739
chr2	120508510	chr2:120508510	ENSMUSG00000027288	Zfp106	0.342832
chr2	120508511	chr2:120508511	ENSMUSG00000027288	Zfp106	0.33431
chr2	120508692	chr2:120508692	ENSMUSG00000027288	Zfp106	0.318857
chr2	120508734	chr2:120508734	ENSMUSG00000027288	Zfp106	0.315293
chr2	120509122	chr2:120509122	ENSMUSG00000027288	Zfp106	0.325772
chr2	120509194	chr2:120509194	ENSMUSG00000027288	Zfp106	0.350169
chr2	120509232	chr2:120509232	ENSMUSG00000027288	Zfp106	0.342286
chr2	120509321	chr2:120509321	ENSMUSG00000027288	Zfp106	0.339186
chr2	120509347	chr2:120509347	ENSMUSG00000027288	Zfp106	0.346981
chr2	120509511	chr2:120509511	ENSMUSG00000027288	Zfp106	0.316973
chr2	120509850	chr2:120509850	ENSMUSG00000027288	Zfp106	0.344558
chr2	120519101	chr2:120519101	ENSMUSG00000027288	Zfp106	0.332813
chr2	120522814	chr2:120522814	ENSMUSG00000027288	Zfp106	0.346698
chr2	120523530	chr2:120523530	ENSMUSG00000027288	Zfp106	0.35541
chr2	120526963	chr2:120526963	ENSMUSG00000027288	Zfp106	0.602635
chr2	120528607	chr2:120528607	ENSMUSG00000027288	Zfp106	0.492432
chr2	120531720	chr2:120531720	ENSMUSG00000027288	Zfp106	0.535889
chr2	120531766	chr2:120531766	ENSMUSG00000027288	Zfp106	0.575514
chr2	120531805	chr2:120531805	ENSMUSG00000027288	Zfp106	0.546297
chr2	120531913	chr2:120531913	ENSMUSG00000027288	Zfp106	0.501676
chr2	120533587	chr2:120533587	ENSMUSG00000027288	Zfp106	0.502322
chr2	120533587	chr2:120533587	ENSMUSG00000097799	Gm26899	0.502322
chr2	120533845	chr2:120533845	ENSMUSG00000027288	Zfp106	0.487455
chr2	120533845	chr2:120533845	ENSMUSG00000097799	Gm26899	0.487455
chr2	120534258	chr2:120534258	ENSMUSG00000027288	Zfp106	0.493604
chr2	120534258	chr2:120534258	ENSMUSG00000097799	Gm26899	0.493604
chr2	120534339	chr2:120534339	ENSMUSG00000027288	Zfp106	0.523677
chr2	120534339	chr2:120534339	ENSMUSG00000097799	Gm26899	0.523677
chr2	120535237	chr2:120535237	ENSMUSG00000027288	Zfp106	0.553174
chr2	120535237	chr2:120535237	ENSMUSG00000097799	Gm26899	0.553174
chr2	120584344	chr2:120584344	ENSMUSG00000027287	Snap23	0.567758
chr2	120599449	chr2:120599449	ENSMUSG00000027287	Snap23	0.567307
chr2	120605051	chr2:120605051	ENSMUSG00000027286	Lrrc57	0.552257
chr2	121009865	chr2:121009865	ENSMUSG00000023572	Ccndbp1	0.552634
chr2	121011456	chr2:121011456	ENSMUSG00000023572	Ccndbp1	0.597689
chr2	121011477	chr2:121011477	ENSMUSG00000023572	Ccndbp1	0.599781
chr2	121011725	chr2:121011725	ENSMUSG00000023572	Ccndbp1	0.581972
chr2	121012357	chr2:121012357	ENSMUSG00000023572	Ccndbp1	0.604391
chr2	121016728	chr2:121016728	ENSMUSG00000023572	Ccndbp1	0.590494
chr2	122051756	chr2:122051756	ENSMUSG00000027236	Eif3j1	0.513455
chr2	122147789	chr2:122147789	ENSMUSG00000060802	B2m	0.504727
chr2	122303886	chr2:122303886	ENSMUSG00000027224	Duoxa1	0.292683
chr2	122305576	chr2:122305576	ENSMUSG00000027224	Duoxa1	0.280003
chr2	122326535	chr2:122326535	ENSMUSG00000033268	Duox1	0.327187
chr2	122327870	chr2:122327870	ENSMUSG00000033268	Duox1	0.314743
chr2	122333112	chr2:122333112	ENSMUSG00000033268	Duox1	0.348539
chr2	122347736	chr2:122347736	ENSMUSG00000033268	Duox1	0.265278
chr2	122349043	chr2:122349043	ENSMUSG00000033256	Shf	0.459861
chr2	122368897	chr2:122368897	ENSMUSG00000033256	Shf	0.481387
chr2	125738505	chr2:125738505	ENSMUSG00000035093	Secisbp2l	0.494936
chr2	125739504	chr2:125739504	ENSMUSG00000035093	Secisbp2l	0.46343
chr2	125740841	chr2:125740841	ENSMUSG00000035093	Secisbp2l	0.485844
chr2	125831638	chr2:125831638	ENSMUSG00000027206	Cops2	0.49391
chr2	125831667	chr2:125831667	ENSMUSG00000027206	Cops2	0.485729
chr2	125946852	chr2:125946852	ENSMUSG00000027207	Galk2	0.477621
chr2	125975393	chr2:125975393	ENSMUSG00000027207	Galk2	0.505334
chr2	126893359	chr2:126893359	ENSMUSG00000027366	Sppl2a	0.519608
chr2	126926966	chr2:126926966	ENSMUSG00000027366	Sppl2a	0.546958
chr2	126932984	chr2:126932984	ENSMUSG00000027366	Sppl2a	0.502447
chr2	127095203	chr2:127095203	ENSMUSG00000001999	Blvra	0.477366
chr2	127096741	chr2:127096741	ENSMUSG00000001999	Blvra	0.498311
chr2	127096937	chr2:127096937	ENSMUSG00000001999	Blvra	0.521789
chr2	127096960	chr2:127096960	ENSMUSG00000001999	Blvra	0.518918
chr2	127217935	chr2:127217935	ENSMUSG00000003660	Snrnp200	0.497084
chr2	127217956	chr2:127217956	ENSMUSG00000003660	Snrnp200	0.507836
chr2	127224604	chr2:127224604	ENSMUSG00000003660	Snrnp200	0.512557
chr2	127224679	chr2:127224679	ENSMUSG00000003660	Snrnp200	0.510973
chr2	127226083	chr2:127226083	ENSMUSG00000003660	Snrnp200	0.513182
chr2	127227112	chr2:127227112	ENSMUSG00000003660	Snrnp200	0.485176
chr2	127232921	chr2:127232921	ENSMUSG00000003660	Snrnp200	0.554655
chr2	127240283	chr2:127240283	ENSMUSG00000003660	Snrnp200	0.534741
chr2	127240349	chr2:127240349	ENSMUSG00000003660	Snrnp200	0.605293
chr2	127240384	chr2:127240384	ENSMUSG00000003660	Snrnp200	0.610747
chr2	127246446	chr2:127246446	ENSMUSG00000003662	Ciao1	0.522784
chr2	127248757	chr2:127248757	ENSMUSG00000034850	Tmem127	0.512943
chr2	127257481	chr2:127257481	ENSMUSG00000034850	Tmem127	0.547746
chr2	128846787	chr2:128846787	ENSMUSG00000014353	Tmem87b	0.519933
chr2	128852167	chr2:128852167	ENSMUSG00000014353	Tmem87b	0.495238
chr2	128852177	chr2:128852177	ENSMUSG00000014353	Tmem87b	0.507329
chr2	128852605	chr2:128852605	ENSMUSG00000014353	Tmem87b	0.544561
chr2	128852693	chr2:128852693	ENSMUSG00000014353	Tmem87b	0.512293
chr2	128852894	chr2:128852894	ENSMUSG00000014353	Tmem87b	0.467064
chr2	128852902	chr2:128852902	ENSMUSG00000014353	Tmem87b	0.462013
chr2	128853732	chr2:128853732	ENSMUSG00000014353	Tmem87b	0.474135
chr2	129615588	chr2:129615588	ENSMUSG00000037902	Sirpa	0.460628
chr2	129615677	chr2:129615677	ENSMUSG00000037902	Sirpa	0.452337
chr2	129616252	chr2:129616252	ENSMUSG00000037902	Sirpa	0.397383
chr2	129627967	chr2:129627967	ENSMUSG00000037902	Sirpa	0.476097
chr2	129630111	chr2:129630111	ENSMUSG00000037902	Sirpa	0.499033
chr2	129630252	chr2:129630252	ENSMUSG00000037902	Sirpa	0.477635
chr2	129630299	chr2:129630299	ENSMUSG00000037902	Sirpa	0.473214
chr2	129631395	chr2:129631395	ENSMUSG00000037902	Sirpa	0.472301
chr2	129631425	chr2:129631425	ENSMUSG00000037902	Sirpa	0.465387
chr2	129631646	chr2:129631646	ENSMUSG00000037902	Sirpa	0.43064
chr2	129631753	chr2:129631753	ENSMUSG00000037902	Sirpa	0.35524
chr2	129631810	chr2:129631810	ENSMUSG00000037902	Sirpa	0.348563
chr2	129631904	chr2:129631904	ENSMUSG00000037902	Sirpa	0.476048
chr2	129631922	chr2:129631922	ENSMUSG00000037902	Sirpa	0.478312
chr2	129632120	chr2:129632120	ENSMUSG00000037902	Sirpa	0.403392
chr2	129632140	chr2:129632140	ENSMUSG00000037902	Sirpa	0.410841
chr2	130275757	chr2:130275757	ENSMUSG00000027405	Nop56	0.529501
chr2	130276088	chr2:130276088	ENSMUSG00000027405	Nop56	0.413189
chr2	130276109	chr2:130276109	ENSMUSG00000027405	Nop56	0.400825
chr2	130276163	chr2:130276163	ENSMUSG00000027405	Nop56	0.40916
chr2	130276169	chr2:130276169	ENSMUSG00000027405	Nop56	0.44017
chr2	130276503	chr2:130276503	ENSMUSG00000027405	Nop56	0.507909
chr2	130276577	chr2:130276577	ENSMUSG00000027405	Nop56	0.462771
chr2	130278180	chr2:130278180	ENSMUSG00000027405	Nop56	0.521525
chr2	130278203	chr2:130278203	ENSMUSG00000027405	Nop56	0.53119
chr2	130279525	chr2:130279525	ENSMUSG00000027406	Idh3b	0.255414
chr2	130279598	chr2:130279598	ENSMUSG00000027406	Idh3b	0.497528
chr2	130281043	chr2:130281043	ENSMUSG00000027406	Idh3b	0.477466
chr2	130281309	chr2:130281309	ENSMUSG00000027406	Idh3b	0.482323
chr2	130281641	chr2:130281641	ENSMUSG00000027406	Idh3b	0.475839
chr2	130281695	chr2:130281695	ENSMUSG00000027406	Idh3b	0.483037
chr2	130283767	chr2:130283767	ENSMUSG00000027406	Idh3b	0.484413
chr2	130284034	chr2:130284034	ENSMUSG00000027406	Idh3b	0.474566
chr2	130437961	chr2:130437961	ENSMUSG00000027411	Vps16	0.542114
chr2	130438441	chr2:130438441	ENSMUSG00000027411	Vps16	0.530668
chr2	130438795	chr2:130438795	ENSMUSG00000027411	Vps16	0.526129
chr2	130439671	chr2:130439671	ENSMUSG00000027411	Vps16	0.537591
chr2	130441397	chr2:130441397	ENSMUSG00000027411	Vps16	0.530942
chr2	130442204	chr2:130442204	ENSMUSG00000027411	Vps16	0.503421
chr2	130442343	chr2:130442343	ENSMUSG00000027411	Vps16	0.512624
chr2	130442587	chr2:130442587	ENSMUSG00000027411	Vps16	0.516625
chr2	130442656	chr2:130442656	ENSMUSG00000027411	Vps16	0.486213
chr2	130442677	chr2:130442677	ENSMUSG00000027411	Vps16	0.491397
chr2	130443562	chr2:130443562	ENSMUSG00000027411	Vps16	0.521718
chr2	130519406	chr2:130519406	ENSMUSG00000027303	Ptpra	0.496684
chr2	130541379	chr2:130541379	ENSMUSG00000027303	Ptpra	0.465408
chr2	130542426	chr2:130542426	ENSMUSG00000027303	Ptpra	0.50451
chr2	130549529	chr2:130549529	ENSMUSG00000027303	Ptpra	0.526334
chr2	130553429	chr2:130553429	ENSMUSG00000027303	Ptpra	0.508615
chr2	130553602	chr2:130553602	ENSMUSG00000027303	Ptpra	0.480867
chr2	130553743	chr2:130553743	ENSMUSG00000027303	Ptpra	0.485536
chr2	130553819	chr2:130553819	ENSMUSG00000027303	Ptpra	0.485521
chr2	130563817	chr2:130563817	ENSMUSG00000037740	Mrps26	0.542849
chr2	130563828	chr2:130563828	ENSMUSG00000037740	Mrps26	0.548886
chr2	130565239	chr2:130565239	ENSMUSG00000037740	Mrps26	0.59925
chr2	130565347	chr2:130565347	ENSMUSG00000037740	Mrps26	0.601348
chr2	130667926	chr2:130667926	ENSMUSG00000074797	Itpa	0.339809
chr2	130671424	chr2:130671424	ENSMUSG00000074797	Itpa	0.338846
chr2	130681083	chr2:130681083	ENSMUSG00000074797	Itpa	0.291339
chr2	130681153	chr2:130681153	ENSMUSG00000074797	Itpa	0.414647
chr2	130681227	chr2:130681227	ENSMUSG00000074797	Itpa	0.396145
chr2	130681250	chr2:130681250	ENSMUSG00000074797	Itpa	0.376211
chr2	130681290	chr2:130681290	ENSMUSG00000074797	Itpa	0.391296
chr2	131027823	chr2:131027823	ENSMUSG00000027312	Atrn	0.570487
chr2	131029695	chr2:131029695	ENSMUSG00000027312	Atrn	0.530199
chr2	131146578	chr2:131146578	ENSMUSG00000027327	1700037H04Rik	0.386189
chr2	131146923	chr2:131146923	ENSMUSG00000027327	1700037H04Rik	0.393469
chr2	131179427	chr2:131179427	ENSMUSG00000068267	Cenpb	0.511756
chr2	131296552	chr2:131296552	ENSMUSG00000037514	Pank2	0.465845
chr2	144542829	chr2:144542829	ENSMUSG00000027428	Rbbp9	0.531555
chr2	144585660	chr2:144585660	ENSMUSG00000027429	Sec23b	0.617063
chr2	144585672	chr2:144585672	ENSMUSG00000027429	Sec23b	0.604165
chr2	144586907	chr2:144586907	ENSMUSG00000027429	Sec23b	0.582869
chr2	144587514	chr2:144587514	ENSMUSG00000027429	Sec23b	0.557631
chr2	145786336	chr2:145786336	ENSMUSG00000001768	Rin2	0.530179
chr2	145786365	chr2:145786365	ENSMUSG00000001768	Rin2	0.526292
chr2	145885812	chr2:145885812	ENSMUSG00000001768	Rin2	0.500086
chr2	145886713	chr2:145886713	ENSMUSG00000001768	Rin2	0.564012
chr2	145886714	chr2:145886714	ENSMUSG00000001768	Rin2	0.554585
chr2	145887157	chr2:145887157	ENSMUSG00000001768	Rin2	0.501047
chr2	145887174	chr2:145887174	ENSMUSG00000001768	Rin2	0.509262
chr2	145887389	chr2:145887389	ENSMUSG00000001768	Rin2	0.503267
chr2	145921850	chr2:145921850	ENSMUSG00000001767	Crnkl1	0.516235
chr2	146891163	chr2:146891163	ENSMUSG00000074749	Kiz	0.546041
chr2	148875264	chr2:148875264	ENSMUSG00000027447	Cst3	0.527175
chr2	148875443	chr2:148875443	ENSMUSG00000027447	Cst3	0.558603
chr2	148875472	chr2:148875472	ENSMUSG00000027447	Cst3	0.686297
chr2	152688722	chr2:152688722	ENSMUSG00000019188	H13	0.278517
chr2	153619009	chr2:153619009	ENSMUSG00000056941	Commd7	0.459962
chr2	153619396	chr2:153619396	ENSMUSG00000056941	Commd7	0.452909
chr2	153619418	chr2:153619418	ENSMUSG00000056941	Commd7	0.450002
chr2	153620447	chr2:153620447	ENSMUSG00000056941	Commd7	0.452493
chr2	154586028	chr2:154586028	ENSMUSG00000000876	Pxmp4	0.45952
chr2	154872688	chr2:154872688	ENSMUSG00000074656	Eif2s2	0.505814
chr2	155638087	chr2:155638087	ENSMUSG00000038324	Trpc4ap	0.538155
chr2	155819917	chr2:155819917	ENSMUSG00000027613	Eif6	0.518738
chr2	155822902	chr2:155822902	ENSMUSG00000027613	Eif6	0.521793
chr2	156180074	chr2:156180074	ENSMUSG00000027620	Rbm39	0.505145
chr2	156392890	chr2:156392890	ENSMUSG00000102869	RP24-114E18.7	0.452834
chr2	156567043	chr2:156567043	ENSMUSG00000027628	Aar2	0.471098
chr2	156567685	chr2:156567685	ENSMUSG00000027628	Aar2	0.464978
chr2	162931712	chr2:162931712	ENSMUSG00000016921	Srsf6	0.515213
chr2	162933391	chr2:162933391	ENSMUSG00000016921	Srsf6	0.518157
chr2	162934692	chr2:162934692	ENSMUSG00000016921	Srsf6	0.511613
chr2	162935495	chr2:162935495	ENSMUSG00000016921	Srsf6	0.504101
chr2	162935700	chr2:162935700	ENSMUSG00000016921	Srsf6	0.494363
chr2	162935829	chr2:162935829	ENSMUSG00000016921	Srsf6	0.504641
chr2	163636927	chr2:163636927	ENSMUSG00000017707	Serinc3	0.538136
chr2	164424660	chr2:164424660	ENSMUSG00000017009	Sdc4	0.450725
chr2	164425455	chr2:164425455	ENSMUSG00000017009	Sdc4	0.39562
chr2	164425590	chr2:164425590	ENSMUSG00000017009	Sdc4	0.459309
chr2	164425871	chr2:164425871	ENSMUSG00000017009	Sdc4	0.394852
chr2	164499879	chr2:164499879	ENSMUSG00000017721	Pigt	0.520901
chr2	165282836	chr2:165282836	ENSMUSG00000017664	Slc35c2	0.50439
chr2	165283555	chr2:165283555	ENSMUSG00000017664	Slc35c2	0.654849
chr2	166069356	chr2:166069356	ENSMUSG00000027678	Ncoa3	0.500181
chr2	166081615	chr2:166081615	ENSMUSG00000006800	Sulf2	0.502696
chr2	166082758	chr2:166082758	ENSMUSG00000006800	Sulf2	0.344009
chr2	166085766	chr2:166085766	ENSMUSG00000006800	Sulf2	0.468508
chr2	166089243	chr2:166089243	ENSMUSG00000006800	Sulf2	0.503048
chr2	166094490	chr2:166094490	ENSMUSG00000006800	Sulf2	0.503097
chr2	167476611	chr2:167476611	ENSMUSG00000039463	Slc9a8	0.510008
chr2	167514733	chr2:167514733	ENSMUSG00000006418	Rnf114	0.538431
chr2	167515653	chr2:167515653	ENSMUSG00000006418	Rnf114	0.505418
chr2	172351485	chr2:172351485	ENSMUSG00000027495	Fam210b	0.643656
chr2	172351592	chr2:172351592	ENSMUSG00000027495	Fam210b	0.679319
chr2	172351601	chr2:172351601	ENSMUSG00000027495	Fam210b	0.676751
chr2	172352670	chr2:172352670	ENSMUSG00000027495	Fam210b	0.688418
chr2	172352691	chr2:172352691	ENSMUSG00000027495	Fam210b	0.680055
chr2	172352901	chr2:172352901	ENSMUSG00000027495	Fam210b	0.645076
chr2	172353413	chr2:172353413	ENSMUSG00000027495	Fam210b	0.702348
chr2	172353435	chr2:172353435	ENSMUSG00000027495	Fam210b	0.711585
chr2	172353482	chr2:172353482	ENSMUSG00000027495	Fam210b	0.681776
chr2	172353570	chr2:172353570	ENSMUSG00000027495	Fam210b	0.595465
chr2	172353754	chr2:172353754	ENSMUSG00000027495	Fam210b	0.62125
chr2	172353907	chr2:172353907	ENSMUSG00000027495	Fam210b	0.659569
chr2	172353957	chr2:172353957	ENSMUSG00000027495	Fam210b	0.657513
chr2	172354509	chr2:172354509	ENSMUSG00000027495	Fam210b	0.661037
chr2	172354592	chr2:172354592	ENSMUSG00000027495	Fam210b	0.693346
chr2	172354914	chr2:172354914	ENSMUSG00000027495	Fam210b	0.717769
chr2	172354939	chr2:172354939	ENSMUSG00000027495	Fam210b	0.678181
chr2	172355029	chr2:172355029	ENSMUSG00000027495	Fam210b	0.640481
chr2	172355197	chr2:172355197	ENSMUSG00000027495	Fam210b	0.766164
chr2	172375798	chr2:172375798	ENSMUSG00000027498	Cstf1	0.513028
chr2	172376090	chr2:172376090	ENSMUSG00000027498	Cstf1	0.515582
chr2	172444676	chr2:172444676	ENSMUSG00000027502	Rtfdc1	0.520214
chr2	172446699	chr2:172446699	ENSMUSG00000027502	Rtfdc1	0.501435
chr2	172466433	chr2:172466433	ENSMUSG00000027502	Rtfdc1	0.590181
chr2	172466475	chr2:172466475	ENSMUSG00000027502	Rtfdc1	0.610554
chr2	172466507	chr2:172466507	ENSMUSG00000027502	Rtfdc1	0.588557
chr2	172468789	chr2:172468789	ENSMUSG00000027502	Rtfdc1	0.498667
chr2	172469128	chr2:172469128	ENSMUSG00000027502	Rtfdc1	0.510689
chr2	172469290	chr2:172469290	ENSMUSG00000027502	Rtfdc1	0.517239
chr2	172469410	chr2:172469410	ENSMUSG00000027502	Rtfdc1	0.508695
chr2	172469696	chr2:172469696	ENSMUSG00000027502	Rtfdc1	0.534277
chr2	172551463	chr2:172551463	ENSMUSG00000028640	Tfap2c	0.558944
chr2	172553507	chr2:172553507	ENSMUSG00000028640	Tfap2c	0.554793
chr2	172556093	chr2:172556093	ENSMUSG00000028640	Tfap2c	0.574515
chr2	172557500	chr2:172557500	ENSMUSG00000028640	Tfap2c	0.601707
chr2	172558534	chr2:172558534	ENSMUSG00000028640	Tfap2c	0.542277
chr2	177087117	chr2:177087117	ENSMUSG00000078872	Gm14401	0.00792621
chr2	180258432	chr2:180258432	ENSMUSG00000039001	Rps21	0.74104
chr2	180910957	chr2:180910957	ENSMUSG00000038848	Ythdf1	0.517387
chr2	180967685	chr2:180967685	ENSMUSG00000027575	Arfgap1	0.547358
chr2	180967775	chr2:180967775	ENSMUSG00000027575	Arfgap1	0.553407
chr2	180971579	chr2:180971579	ENSMUSG00000027575	Arfgap1	0.510771
chr2	180973488	chr2:180973488	ENSMUSG00000027575	Arfgap1	0.51025
chr2	180981799	chr2:180981799	ENSMUSG00000027575	Arfgap1	0.509143
chr2	180982280	chr2:180982280	ENSMUSG00000027575	Arfgap1	0.505044
chr2	181516229	chr2:181516229	ENSMUSG00000000827	Tpd52l2	0.553735
chr2	181516393	chr2:181516393	ENSMUSG00000000827	Tpd52l2	0.510682
chr2	181549678	chr2:181549678	ENSMUSG00000000826	Dnajc5	0.503697
chr2	181551816	chr2:181551816	ENSMUSG00000000826	Dnajc5	0.494402
chr2	181689595	chr2:181689595	ENSMUSG00000002458	Rgs19	0.505221
chr3	8663933	chr3:8663933	ENSMUSG00000040289	Hey1	0.526603
chr3	8664040	chr3:8664040	ENSMUSG00000040289	Hey1	0.526433
chr3	8664438	chr3:8664438	ENSMUSG00000040289	Hey1	0.526522
chr3	8666562	chr3:8666562	ENSMUSG00000040289	Hey1	0.529632
chr3	9280970	chr3:9280970	ENSMUSG00000069114	Zbtb10	0.493158
chr3	10331334	chr3:10331334	ENSMUSG00000027531	Impa1	0.460984
chr3	19219367	chr3:19219367	ENSMUSG00000027601	Mtfr1	0.502713
chr3	27538091	chr3:27538091	ENSMUSG00000039286	Fndc3b	0.498992
chr3	28665730	chr3:28665730	ENSMUSG00000027692	Tnik	0.505896
chr3	28668258	chr3:28668258	ENSMUSG00000027692	Tnik	0.534847
chr3	32531937	chr3:32531937	ENSMUSG00000027668	Mfn1	0.501435
chr3	32534248	chr3:32534248	ENSMUSG00000027668	Mfn1	0.542819
chr3	32569625	chr3:32569625	ENSMUSG00000027668	Mfn1	0.518314
chr3	32577073	chr3:32577073	ENSMUSG00000027668	Mfn1	0.514645
chr3	32577215	chr3:32577215	ENSMUSG00000027668	Mfn1	0.480115
chr3	32577558	chr3:32577558	ENSMUSG00000027668	Mfn1	0.501736
chr3	32718584	chr3:32718584	ENSMUSG00000027671	Actl6a	0.495346
chr3	32720291	chr3:32720291	ENSMUSG00000027671	Actl6a	0.640422
chr3	32730128	chr3:32730128	ENSMUSG00000037531	Mrpl47	0.489476
chr3	35810186	chr3:35810186	ENSMUSG00000037400	Atp11b	0.528528
chr3	35810689	chr3:35810689	ENSMUSG00000037400	Atp11b	0.559512
chr3	35820005	chr3:35820005	ENSMUSG00000037400	Atp11b	0.518041
chr3	35827029	chr3:35827029	ENSMUSG00000037400	Atp11b	0.509348
chr3	35834393	chr3:35834393	ENSMUSG00000037400	Atp11b	0.538532
chr3	35855203	chr3:35855203	ENSMUSG00000037400	Atp11b	0.535821
chr3	35978929	chr3:35978929	ENSMUSG00000027709	Mccc1	0.594352
chr3	36066265	chr3:36066265	ENSMUSG00000027710	Acad9	0.48869
chr3	36074372	chr3:36074372	ENSMUSG00000027710	Acad9	0.452021
chr3	36075266	chr3:36075266	ENSMUSG00000027710	Acad9	0.464789
chr3	36075991	chr3:36075991	ENSMUSG00000027710	Acad9	0.461673
chr3	36076039	chr3:36076039	ENSMUSG00000027710	Acad9	0.482578
chr3	36076784	chr3:36076784	ENSMUSG00000027710	Acad9	0.474487
chr3	36076865	chr3:36076865	ENSMUSG00000027710	Acad9	0.485838
chr3	36081878	chr3:36081878	ENSMUSG00000027710	Acad9	0.485181
chr3	36090989	chr3:36090989	ENSMUSG00000027710	Acad9	0.547715
chr3	36091002	chr3:36091002	ENSMUSG00000027710	Acad9	0.577728
chr3	36091074	chr3:36091074	ENSMUSG00000027710	Acad9	0.718464
chr3	36449044	chr3:36449044	ENSMUSG00000027712	Anxa5	0.615405
chr3	36449161	chr3:36449161	ENSMUSG00000027712	Anxa5	0.608876
chr3	36450324	chr3:36450324	ENSMUSG00000027712	Anxa5	0.581765
chr3	36452188	chr3:36452188	ENSMUSG00000027712	Anxa5	0.603656
chr3	36452227	chr3:36452227	ENSMUSG00000027712	Anxa5	0.603837
chr3	36457048	chr3:36457048	ENSMUSG00000027712	Anxa5	0.622139
chr3	36457483	chr3:36457483	ENSMUSG00000027712	Anxa5	0.628986
chr3	36460519	chr3:36460519	ENSMUSG00000027712	Anxa5	0.580092
chr3	36475578	chr3:36475578	ENSMUSG00000027712	Anxa5	0.622029
chr3	36475580	chr3:36475580	ENSMUSG00000027712	Anxa5	0.622005
chr3	40967441	chr3:40967441	ENSMUSG00000025762	Larp1b	0.504176
chr3	41068290	chr3:41068290	ENSMUSG00000049940	Pgrmc2	0.490713
chr3	41614065	chr3:41614065	ENSMUSG00000025764	Jade1	0.472711
chr3	51256652	chr3:51256652	ENSMUSG00000037174	Elf2	0.523259
chr3	51460084	chr3:51460084	ENSMUSG00000063273	Naa15	0.497427
chr3	52982817	chr3:52982817	ENSMUSG00000027742	Cog6	0.391276
chr3	52982921	chr3:52982921	ENSMUSG00000027742	Cog6	0.377788
chr3	52983090	chr3:52983090	ENSMUSG00000027742	Cog6	0.385005
chr3	52983160	chr3:52983160	ENSMUSG00000027742	Cog6	0.407624
chr3	52993475	chr3:52993475	ENSMUSG00000027742	Cog6	0.410203
chr3	52993548	chr3:52993548	ENSMUSG00000027742	Cog6	0.413406
chr3	53000520	chr3:53000520	ENSMUSG00000027742	Cog6	0.383923
chr3	54369154	chr3:54369154	ENSMUSG00000027750	Postn	0.413776
chr3	54375071	chr3:54375071	ENSMUSG00000027750	Postn	0.385888
chr3	54375095	chr3:54375095	ENSMUSG00000027750	Postn	0.392084
chr3	54377166	chr3:54377166	ENSMUSG00000027750	Postn	0.389418
chr3	54385233	chr3:54385233	ENSMUSG00000027750	Postn	0.32282
chr3	54390729	chr3:54390729	ENSMUSG00000027750	Postn	0.39739
chr3	54715688	chr3:54715688	ENSMUSG00000027751	Supt20	0.483372
chr3	55625831	chr3:55625831	ENSMUSG00000027799	Nbea	0.569044
chr3	57457541	chr3:57457541	ENSMUSG00000027803	Wwtr1	0.505764
chr3	57457777	chr3:57457777	ENSMUSG00000027803	Wwtr1	0.466941
chr3	57458578	chr3:57458578	ENSMUSG00000027803	Wwtr1	0.482756
chr3	57458885	chr3:57458885	ENSMUSG00000027803	Wwtr1	0.520398
chr3	57646668	chr3:57646668	ENSMUSG00000036513	Commd2	0.592962
chr3	57646674	chr3:57646674	ENSMUSG00000036513	Commd2	0.620251
chr3	57646733	chr3:57646733	ENSMUSG00000036513	Commd2	0.607917
chr3	57646769	chr3:57646769	ENSMUSG00000036513	Commd2	0.516214
chr3	57650084	chr3:57650084	ENSMUSG00000036513	Commd2	0.464571
chr3	57650694	chr3:57650694	ENSMUSG00000036513	Commd2	0.436714
chr3	57651617	chr3:57651617	ENSMUSG00000036513	Commd2	0.58678
chr3	57834009	chr3:57834009	ENSMUSG00000036503	Rnf13	0.516031
chr3	57834254	chr3:57834254	ENSMUSG00000036503	Rnf13	0.528724
chr3	57834328	chr3:57834328	ENSMUSG00000036503	Rnf13	0.50067
chr3	57834456	chr3:57834456	ENSMUSG00000036503	Rnf13	0.552866
chr3	57834542	chr3:57834542	ENSMUSG00000036503	Rnf13	0.538034
chr3	58525619	chr3:58525619	ENSMUSG00000027808	Serp1	0.491129
chr3	58525686	chr3:58525686	ENSMUSG00000027808	Serp1	0.489419
chr3	58548448	chr3:58548448	ENSMUSG00000027810	Eif2a	0.426071
chr3	58548472	chr3:58548472	ENSMUSG00000027810	Eif2a	0.419045
chr3	58548646	chr3:58548646	ENSMUSG00000027810	Eif2a	0.451958
chr3	58548784	chr3:58548784	ENSMUSG00000027810	Eif2a	0.440343
chr3	62475282	chr3:62475282	ENSMUSG00000027770	Dhx36	0.456766
chr3	63380637	chr3:63380637	ENSMUSG00000027820	Mme	0.796543
chr3	63380638	chr3:63380638	ENSMUSG00000027820	Mme	0.797083
chr3	63380679	chr3:63380679	ENSMUSG00000027820	Mme	0.767583
chr3	63380856	chr3:63380856	ENSMUSG00000027820	Mme	0.552392
chr3	63381162	chr3:63381162	ENSMUSG00000027820	Mme	0.54686
chr3	63381207	chr3:63381207	ENSMUSG00000027820	Mme	0.52948
chr3	63381381	chr3:63381381	ENSMUSG00000027820	Mme	0.544857
chr3	63381511	chr3:63381511	ENSMUSG00000027820	Mme	0.519491
chr3	63382269	chr3:63382269	ENSMUSG00000027820	Mme	0.475664
chr3	65391369	chr3:65391369	ENSMUSG00000027828	Ssr3	0.518135
chr3	65946548	chr3:65946548	ENSMUSG00000027829	Ccnl1	0.513479
chr3	69022453	chr3:69022453	ENSMUSG00000034349	Smc4	0.48291
chr3	69027711	chr3:69027711	ENSMUSG00000034349	Smc4	0.482212
chr3	69027883	chr3:69027883	ENSMUSG00000034349	Smc4	0.496886
chr3	69030268	chr3:69030268	ENSMUSG00000034349	Smc4	0.501138
chr3	75906403	chr3:75906403	ENSMUSG00000034109	Golim4	0.5116
chr3	81213209	chr3:81213209	ENSMUSG00000028019	Pdgfc	0.563088
chr3	81213493	chr3:81213493	ENSMUSG00000028019	Pdgfc	0.589089
chr3	84455056	chr3:84455056	ENSMUSG00000041842	Fhdc1	0.482856
chr3	84474461	chr3:84474461	ENSMUSG00000041842	Fhdc1	0.468511
chr3	85660523	chr3:85660523	ENSMUSG00000051000	Fam160a1	0.48238
chr3	86127915	chr3:86127915	ENSMUSG00000028082	Sh3d19	0.505172
chr3	86138052	chr3:86138052	ENSMUSG00000028081	Rps3a1	0.435328
chr3	86141269	chr3:86141269	ENSMUSG00000028081	Rps3a1	0.437626
chr3	87914084	chr3:87914084	ENSMUSG00000004897	Hdgf	0.502564
chr3	87915873	chr3:87915873	ENSMUSG00000004897	Hdgf	0.511979
chr3	87916016	chr3:87916016	ENSMUSG00000004897	Hdgf	0.502249
chr3	87931998	chr3:87931998	ENSMUSG00000048039	Isg20l2	0.473076
chr3	87953074	chr3:87953074	ENSMUSG00000004885	Crabp2	0.433397
chr3	87971370	chr3:87971370	ENSMUSG00000004891	Nes	0.454332
chr3	87971916	chr3:87971916	ENSMUSG00000004891	Nes	0.449599
chr3	87971918	chr3:87971918	ENSMUSG00000004891	Nes	0.448102
chr3	88055415	chr3:88055415	ENSMUSG00000028069	Gpatch4	0.573789
chr3	88058377	chr3:88058377	ENSMUSG00000028070	Apoa1bp	0.559743
chr3	88058378	chr3:88058378	ENSMUSG00000028070	Apoa1bp	0.557914
chr3	88587928	chr3:88587928	ENSMUSG00000041355	Ssr2	0.493352
chr3	88588203	chr3:88588203	ENSMUSG00000041355	Ssr2	0.478044
chr3	88635697	chr3:88635697	ENSMUSG00000028059	Arhgef2	0.507527
chr3	88636060	chr3:88636060	ENSMUSG00000028059	Arhgef2	0.443546
chr3	88639430	chr3:88639430	ENSMUSG00000028059	Arhgef2	0.425664
chr3	88639436	chr3:88639436	ENSMUSG00000028059	Arhgef2	0.428853
chr3	88642972	chr3:88642972	ENSMUSG00000028059	Arhgef2	0.417836
chr3	88642974	chr3:88642974	ENSMUSG00000028059	Arhgef2	0.41724
chr3	88646982	chr3:88646982	ENSMUSG00000028059	Arhgef2	0.50021
chr3	88712753	chr3:88712753	ENSMUSG00000028060	2810403A07Rik	0.434066
chr3	88821417	chr3:88821417	ENSMUSG00000078684	5830417I10Rik	0.227094
chr3	88821417	chr3:88821417	ENSMUSG00000098912	1500004A13Rik	0.227094
chr3	89077283	chr3:89077283	ENSMUSG00000028053	Ash1l	0.485654
chr3	89078386	chr3:89078386	ENSMUSG00000028053	Ash1l	0.493659
chr3	89167102	chr3:89167102	ENSMUSG00000068917	Clk2	0.513138
chr3	89177576	chr3:89177576	ENSMUSG00000028049	Scamp3	0.48523
chr3	89179131	chr3:89179131	ENSMUSG00000028049	Scamp3	0.502332
chr3	89206200	chr3:89206200	ENSMUSG00000028048	Gba	0.529928
chr3	89209225	chr3:89209225	ENSMUSG00000064068	Mtx1	0.49952
chr3	89234268	chr3:89234268	ENSMUSG00000042766	Trim46	0.56023
chr3	89235138	chr3:89235138	ENSMUSG00000042766	Trim46	0.558347
chr3	89235166	chr3:89235166	ENSMUSG00000042766	Trim46	0.549795
chr3	89447403	chr3:89447403	ENSMUSG00000042613	Pbxip1	0.524522
chr3	90100806	chr3:90100806	ENSMUSG00000027940	Tpm3	0.356266
chr3	90235434	chr3:90235434	ENSMUSG00000027937	Jtb	0.522572
chr3	90235516	chr3:90235516	ENSMUSG00000027937	Jtb	0.549826
chr3	90235777	chr3:90235777	ENSMUSG00000027937	Jtb	0.556362
chr3	90391522	chr3:90391522	ENSMUSG00000027933	Ints3	0.469439
chr3	90433067	chr3:90433067	ENSMUSG00000027933	Ints3	0.518887
chr3	90487747	chr3:90487747	ENSMUSG00000001016	Ilf2	0.479475
chr3	90489431	chr3:90489431	ENSMUSG00000001018	Snapin	0.287759
chr3	90499651	chr3:90499651	ENSMUSG00000001017	Chtop	0.48807
chr3	90511164	chr3:90511164	ENSMUSG00000044080	S100a1	0.49929
chr3	90514219	chr3:90514219	ENSMUSG00000044080	S100a1	0.101713
chr3	90524442	chr3:90524442	ENSMUSG00000042312	S100a13	0.482669
chr3	90542427	chr3:90542427	ENSMUSG00000074457	S100a16	0.391373
chr3	90542591	chr3:90542591	ENSMUSG00000074457	S100a16	0.381733
chr3	90542851	chr3:90542851	ENSMUSG00000074457	S100a16	0.405692
chr3	90542941	chr3:90542941	ENSMUSG00000074457	S100a16	0.372549
chr3	93526159	chr3:93526159	ENSMUSG00000027907	S100a11	0.596084
chr3	93526190	chr3:93526190	ENSMUSG00000027907	S100a11	0.609439
chr3	93526255	chr3:93526255	ENSMUSG00000027907	S100a11	0.573047
chr3	93564254	chr3:93564254	ENSMUSG00000041959	S100a10	0.487378
chr3	93564341	chr3:93564341	ENSMUSG00000041959	S100a10	0.472798
chr3	93564401	chr3:93564401	ENSMUSG00000041959	S100a10	0.478386
chr3	94498188	chr3:94498188	ENSMUSG00000028136	Snx27	0.466176
chr3	94498512	chr3:94498512	ENSMUSG00000028136	Snx27	0.484233
chr3	94498712	chr3:94498712	ENSMUSG00000028136	Snx27	0.492689
chr3	94499190	chr3:94499190	ENSMUSG00000028136	Snx27	0.536827
chr3	94760542	chr3:94760542	ENSMUSG00000068876	Cgn	0.502367
chr3	94765568	chr3:94765568	ENSMUSG00000068876	Cgn	0.546823
chr3	94770138	chr3:94770138	ENSMUSG00000068876	Cgn	0.506601
chr3	95495536	chr3:95495536	ENSMUSG00000015522	Arnt	0.485288
chr3	95543029	chr3:95543029	ENSMUSG00000038642	Ctss	0.469425
chr3	95545350	chr3:95545350	ENSMUSG00000038642	Ctss	0.463935
chr3	95545562	chr3:95545562	ENSMUSG00000038642	Ctss	0.324004
chr3	95546834	chr3:95546834	ENSMUSG00000038642	Ctss	0.295078
chr3	95546861	chr3:95546861	ENSMUSG00000038642	Ctss	0.319775
chr3	95617309	chr3:95617309	ENSMUSG00000046519	Golph3l	0.454627
chr3	95618958	chr3:95618958	ENSMUSG00000046519	Golph3l	0.449317
chr3	95629751	chr3:95629751	ENSMUSG00000038619	Ensa	0.475983
chr3	95945714	chr3:95945714	ENSMUSG00000015749	Anp32e	0.446096
chr3	95946628	chr3:95946628	ENSMUSG00000015749	Anp32e	0.479796
chr3	95946716	chr3:95946716	ENSMUSG00000015749	Anp32e	0.47552
chr3	95947248	chr3:95947248	ENSMUSG00000015749	Anp32e	0.41967
chr3	96558055	chr3:96558055	ENSMUSG00000074398	Gm15441	0.865598
chr3	96558055	chr3:96558055	ENSMUSG00000038393	Txnip	0.865598
chr3	96558064	chr3:96558064	ENSMUSG00000074398	Gm15441	0.83654
chr3	96558064	chr3:96558064	ENSMUSG00000038393	Txnip	0.83654
chr3	96558152	chr3:96558152	ENSMUSG00000074398	Gm15441	0.546914
chr3	96558152	chr3:96558152	ENSMUSG00000038393	Txnip	0.546914
chr3	96558292	chr3:96558292	ENSMUSG00000074398	Gm15441	0.589151
chr3	96558292	chr3:96558292	ENSMUSG00000038393	Txnip	0.589151
chr3	96558331	chr3:96558331	ENSMUSG00000074398	Gm15441	0.597616
chr3	96558331	chr3:96558331	ENSMUSG00000038393	Txnip	0.597616
chr3	96558364	chr3:96558364	ENSMUSG00000074398	Gm15441	0.581946
chr3	96558364	chr3:96558364	ENSMUSG00000038393	Txnip	0.581946
chr3	96559417	chr3:96559417	ENSMUSG00000038393	Txnip	0.514119
chr3	96559722	chr3:96559722	ENSMUSG00000074398	Gm15441	0.511665
chr3	96559722	chr3:96559722	ENSMUSG00000038393	Txnip	0.511665
chr3	96559761	chr3:96559761	ENSMUSG00000074398	Gm15441	0.514447
chr3	96559761	chr3:96559761	ENSMUSG00000038393	Txnip	0.514447
chr3	96560278	chr3:96560278	ENSMUSG00000038393	Txnip	0.516938
chr3	96560675	chr3:96560675	ENSMUSG00000038393	Txnip	0.555691
chr3	96560721	chr3:96560721	ENSMUSG00000038393	Txnip	0.73974
chr3	96560752	chr3:96560752	ENSMUSG00000038393	Txnip	0.779932
chr3	96560879	chr3:96560879	ENSMUSG00000038393	Txnip	0.53423
chr3	96560899	chr3:96560899	ENSMUSG00000038393	Txnip	0.542506
chr3	96561257	chr3:96561257	ENSMUSG00000038393	Txnip	0.565931
chr3	96561307	chr3:96561307	ENSMUSG00000038393	Txnip	0.578414
chr3	96561471	chr3:96561471	ENSMUSG00000038393	Txnip	0.541483
chr3	96561735	chr3:96561735	ENSMUSG00000038393	Txnip	0.488655
chr3	96644463	chr3:96644463	ENSMUSG00000028102	Pex11b	0.474109
chr3	96723591	chr3:96723591	ENSMUSG00000028099	Polr3c	0.490132
chr3	97171701	chr3:97171701	ENSMUSG00000028093	Acp6	0.426825
chr3	98148725	chr3:98148725	ENSMUSG00000027878	Notch2	0.466263
chr3	98150071	chr3:98150071	ENSMUSG00000027878	Notch2	0.483464
chr3	98313339	chr3:98313339	ENSMUSG00000053398	Phgdh	0.241999
chr3	98313384	chr3:98313384	ENSMUSG00000053398	Phgdh	0.170807
chr3	98313444	chr3:98313444	ENSMUSG00000053398	Phgdh	0.27386
chr3	98314325	chr3:98314325	ENSMUSG00000053398	Phgdh	0.227112
chr3	98315146	chr3:98315146	ENSMUSG00000053398	Phgdh	0.385644
chr3	98320718	chr3:98320718	ENSMUSG00000053398	Phgdh	0.337237
chr3	98320745	chr3:98320745	ENSMUSG00000053398	Phgdh	0.328454
chr3	98334560	chr3:98334560	ENSMUSG00000053398	Phgdh	0.290105
chr3	100138730	chr3:100138730	ENSMUSG00000033285	Wdr3	0.513672
chr3	101425782	chr3:101425782	ENSMUSG00000042035	Igsf3	0.468577
chr3	101462626	chr3:101462626	ENSMUSG00000042035	Igsf3	0.477577
chr3	101462627	chr3:101462627	ENSMUSG00000042035	Igsf3	0.478186
chr3	103178620	chr3:103178620	ENSMUSG00000005687	Bcas2	0.48332
chr3	103329259	chr3:103329259	ENSMUSG00000033014	Trim33	0.518945
chr3	103344611	chr3:103344611	ENSMUSG00000033014	Trim33	0.517916
chr3	103737200	chr3:103737200	ENSMUSG00000027848	Olfml3	0.548933
chr3	103740789	chr3:103740789	ENSMUSG00000008730	Hipk1	0.501205
chr3	103741731	chr3:103741731	ENSMUSG00000008730	Hipk1	0.48129
chr3	103742055	chr3:103742055	ENSMUSG00000008730	Hipk1	0.541734
chr3	103742063	chr3:103742063	ENSMUSG00000008730	Hipk1	0.537817
chr3	103746948	chr3:103746948	ENSMUSG00000008730	Hipk1	0.503361
chr3	104007211	chr3:104007211	ENSMUSG00000058388	Phtf1	0.555062
chr3	105004354	chr3:105004354	ENSMUSG00000062127	Cttnbp2nl	0.469253
chr3	105004830	chr3:105004830	ENSMUSG00000062127	Cttnbp2nl	0.512406
chr3	105005730	chr3:105005730	ENSMUSG00000062127	Cttnbp2nl	0.530566
chr3	105006117	chr3:105006117	ENSMUSG00000062127	Cttnbp2nl	0.513074
chr3	106487002	chr3:106487002	ENSMUSG00000027901	Dennd2d	0.499111
chr3	106504528	chr3:106504528	ENSMUSG00000040774	Cept1	0.480955
chr3	106504588	chr3:106504588	ENSMUSG00000040774	Cept1	0.453785
chr3	107664140	chr3:107664140	ENSMUSG00000027893	Ahcyl1	0.51271
chr3	107665613	chr3:107665613	ENSMUSG00000027893	Ahcyl1	0.497156
chr3	107742821	chr3:107742821	ENSMUSG00000014599	Csf1	0.509575
chr3	107981797	chr3:107981797	ENSMUSG00000040562	Gstm2	0.730006
chr3	108012664	chr3:108012664	ENSMUSG00000058135	Gstm1	0.551406
chr3	108345841	chr3:108345841	ENSMUSG00000068747	Sort1	0.479307
chr3	108393477	chr3:108393477	ENSMUSG00000068740	Celsr2	0.478942
chr3	108903452	chr3:108903452	ENSMUSG00000027881	Prpf38b	0.505346
chr3	108903762	chr3:108903762	ENSMUSG00000027881	Prpf38b	0.485833
chr3	116631948	chr3:116631948	ENSMUSG00000089911	Hiat1	0.505749
chr3	116641728	chr3:116641728	ENSMUSG00000089911	Hiat1	0.486162
chr3	116670656	chr3:116670656	ENSMUSG00000027957	Slc35a3	0.451645
chr3	116670950	chr3:116670950	ENSMUSG00000027957	Slc35a3	0.488684
chr3	116671573	chr3:116671573	ENSMUSG00000027957	Slc35a3	0.423701
chr3	116671583	chr3:116671583	ENSMUSG00000027957	Slc35a3	0.426113
chr3	116671629	chr3:116671629	ENSMUSG00000027957	Slc35a3	0.423797
chr3	116673308	chr3:116673308	ENSMUSG00000027957	Slc35a3	0.43548
chr3	116673670	chr3:116673670	ENSMUSG00000027957	Slc35a3	0.453843
chr3	116899181	chr3:116899181	ENSMUSG00000033386	Frrs1	0.401719
chr3	116899192	chr3:116899192	ENSMUSG00000033386	Frrs1	0.405529
chr3	116903271	chr3:116903271	ENSMUSG00000033386	Frrs1	0.423114
chr3	116923438	chr3:116923438	ENSMUSG00000033377	Palmd	0.571716
chr3	116924100	chr3:116924100	ENSMUSG00000033377	Palmd	0.548778
chr3	116924193	chr3:116924193	ENSMUSG00000033377	Palmd	0.553889
chr3	116924226	chr3:116924226	ENSMUSG00000033377	Palmd	0.567008
chr3	121291851	chr3:121291851	ENSMUSG00000039887	Alg14	0.46074
chr3	121361788	chr3:121361788	ENSMUSG00000039887	Alg14	0.503338
chr3	121461231	chr3:121461231	ENSMUSG00000039865	Slc44a3	0.505661
chr3	121723791	chr3:121723791	ENSMUSG00000028128	F3	0.512235
chr3	121731531	chr3:121731531	ENSMUSG00000028128	F3	0.52181
chr3	121734336	chr3:121734336	ENSMUSG00000028128	F3	0.516213
chr3	121759068	chr3:121759068	ENSMUSG00000028127	Abcd3	0.531478
chr3	121759111	chr3:121759111	ENSMUSG00000028127	Abcd3	0.541774
chr3	121759198	chr3:121759198	ENSMUSG00000028127	Abcd3	0.728765
chr3	121759207	chr3:121759207	ENSMUSG00000028127	Abcd3	0.71319
chr3	121759246	chr3:121759246	ENSMUSG00000028127	Abcd3	0.697259
chr3	121759389	chr3:121759389	ENSMUSG00000028127	Abcd3	0.660725
chr3	121759663	chr3:121759663	ENSMUSG00000028127	Abcd3	0.541261
chr3	121759692	chr3:121759692	ENSMUSG00000028127	Abcd3	0.539962
chr3	121769178	chr3:121769178	ENSMUSG00000028127	Abcd3	0.560624
chr3	121769203	chr3:121769203	ENSMUSG00000028127	Abcd3	0.555862
chr3	121769415	chr3:121769415	ENSMUSG00000028127	Abcd3	0.531044
chr3	121774060	chr3:121774060	ENSMUSG00000028127	Abcd3	0.495633
chr3	121775502	chr3:121775502	ENSMUSG00000028127	Abcd3	0.514891
chr3	121775691	chr3:121775691	ENSMUSG00000028127	Abcd3	0.482118
chr3	121779569	chr3:121779569	ENSMUSG00000028127	Abcd3	0.511321
chr3	123336591	chr3:123336591	ENSMUSG00000039234	Sec24d	0.409769
chr3	123343077	chr3:123343077	ENSMUSG00000039234	Sec24d	0.417985
chr3	123349992	chr3:123349992	ENSMUSG00000039234	Sec24d	0.410138
chr3	123353398	chr3:123353398	ENSMUSG00000039234	Sec24d	0.428384
chr3	123353658	chr3:123353658	ENSMUSG00000039234	Sec24d	0.407739
chr3	123360858	chr3:123360858	ENSMUSG00000039234	Sec24d	0.439785
chr3	123364910	chr3:123364910	ENSMUSG00000039234	Sec24d	0.414644
chr3	123364910	chr3:123364910	ENSMUSG00000028114	Mettl14	0.414644
chr3	123365133	chr3:123365133	ENSMUSG00000039234	Sec24d	0.42292
chr3	123365133	chr3:123365133	ENSMUSG00000028114	Mettl14	0.42292
chr3	123365175	chr3:123365175	ENSMUSG00000039234	Sec24d	0.408518
chr3	123369635	chr3:123369635	ENSMUSG00000028114	Mettl14	0.551642
chr3	123374811	chr3:123374811	ENSMUSG00000028114	Mettl14	0.498649
chr3	125866137	chr3:125866137	ENSMUSG00000032854	Ugt8a	0.610746
chr3	127536978	chr3:127536978	ENSMUSG00000027968	Larp7	0.484892
chr3	127540833	chr3:127540833	ENSMUSG00000027968	Larp7	0.506507
chr3	127546173	chr3:127546173	ENSMUSG00000027968	Larp7	0.487949
chr3	127808193	chr3:127808193	ENSMUSG00000074238	Ap1ar	0.534074
chr3	127808448	chr3:127808448	ENSMUSG00000074238	Ap1ar	0.512299
chr3	127820765	chr3:127820765	ENSMUSG00000074238	Ap1ar	0.491545
chr3	129888939	chr3:129888939	ENSMUSG00000027999	Pla2g12a	0.564922
chr3	129890324	chr3:129890324	ENSMUSG00000027999	Pla2g12a	0.55603
chr3	129910578	chr3:129910578	ENSMUSG00000027997	Casp6	0.545514
chr3	129910656	chr3:129910656	ENSMUSG00000027997	Casp6	0.621493
chr3	129912219	chr3:129912219	ENSMUSG00000027997	Casp6	0.635103
chr3	129983634	chr3:129983634	ENSMUSG00000001052	Sec24b	0.531371
chr3	129983709	chr3:129983709	ENSMUSG00000001052	Sec24b	0.504781
chr3	129992982	chr3:129992982	ENSMUSG00000001052	Sec24b	0.49742
chr3	129993818	chr3:129993818	ENSMUSG00000001052	Sec24b	0.530225
chr3	130696017	chr3:130696017	ENSMUSG00000041084	Ostc	0.489012
chr3	130696049	chr3:130696049	ENSMUSG00000041084	Ostc	0.4743
chr3	130696137	chr3:130696137	ENSMUSG00000041084	Ostc	0.454725
chr3	130696366	chr3:130696366	ENSMUSG00000041084	Ostc	0.904401
chr3	130696369	chr3:130696369	ENSMUSG00000041084	Ostc	0.892511
chr3	130696384	chr3:130696384	ENSMUSG00000041084	Ostc	0.83775
chr3	130705991	chr3:130705991	ENSMUSG00000041084	Ostc	0.476632
chr3	130709265	chr3:130709265	ENSMUSG00000041084	Ostc	0.4944
chr3	130726911	chr3:130726911	ENSMUSG00000062006	Rpl34	0.837966
chr3	131233976	chr3:131233976	ENSMUSG00000027984	Hadh	0.536145
chr3	131245184	chr3:131245184	ENSMUSG00000027984	Hadh	0.506477
chr3	135438595	chr3:135438595	ENSMUSG00000097032	4930539J05Rik	0.502279
chr3	135439713	chr3:135439713	ENSMUSG00000078578	Ube2d3	0.793863
chr3	135465349	chr3:135465349	ENSMUSG00000078578	Ube2d3	0.492213
chr3	135570744	chr3:135570744	ENSMUSG00000028164	Manba	0.540551
chr3	135570745	chr3:135570745	ENSMUSG00000028164	Manba	0.539512
chr3	135590375	chr3:135590375	ENSMUSG00000028163	Nfkb1	0.485194
chr3	135601501	chr3:135601501	ENSMUSG00000028163	Nfkb1	0.466589
chr3	135603838	chr3:135603838	ENSMUSG00000028163	Nfkb1	0.495175
chr3	135608234	chr3:135608234	ENSMUSG00000028163	Nfkb1	0.467158
chr3	135613666	chr3:135613666	ENSMUSG00000028163	Nfkb1	0.515309
chr3	138459636	chr3:138459636	ENSMUSG00000005813	Metap1	0.447608
chr3	138904016	chr3:138904016	ENSMUSG00000028152	Tspan5	0.521016
chr3	142241466	chr3:142241466	ENSMUSG00000028273	Pdlim5	0.519824
chr3	142245004	chr3:142245004	ENSMUSG00000028273	Pdlim5	0.480495
chr3	142249507	chr3:142249507	ENSMUSG00000028273	Pdlim5	0.502995
chr3	142277907	chr3:142277907	ENSMUSG00000028273	Pdlim5	0.478283
chr3	142352761	chr3:142352761	ENSMUSG00000028273	Pdlim5	0.499645
chr3	142569244	chr3:142569244	ENSMUSG00000028268	Gbp3	0.508323
chr3	142632147	chr3:142632147	ENSMUSG00000028270	Gbp2	0.339012
chr3	142829080	chr3:142829080	ENSMUSG00000004591	Pkn2	0.503173
chr3	144432112	chr3:144432112	ENSMUSG00000040151	Hs2st1	0.53445
chr3	144433752	chr3:144433752	ENSMUSG00000040151	Hs2st1	0.481859
chr3	144434127	chr3:144434127	ENSMUSG00000040151	Hs2st1	0.490662
chr3	144434309	chr3:144434309	ENSMUSG00000040151	Hs2st1	0.511416
chr3	144434352	chr3:144434352	ENSMUSG00000040151	Hs2st1	0.501526
chr3	144434424	chr3:144434424	ENSMUSG00000040151	Hs2st1	0.496535
chr3	144434506	chr3:144434506	ENSMUSG00000040151	Hs2st1	0.50792
chr3	144434608	chr3:144434608	ENSMUSG00000040151	Hs2st1	0.509727
chr3	144434617	chr3:144434617	ENSMUSG00000040151	Hs2st1	0.50972
chr3	144577587	chr3:144577587	ENSMUSG00000037072	Sep15	0.513882
chr3	144577702	chr3:144577702	ENSMUSG00000037072	Sep15	0.518231
chr3	144596900	chr3:144596900	ENSMUSG00000037072	Sep15	0.511461
chr3	144597385	chr3:144597385	ENSMUSG00000037072	Sep15	0.504005
chr3	144597494	chr3:144597494	ENSMUSG00000037072	Sep15	0.500278
chr3	146430966	chr3:146430966	ENSMUSG00000036825	Ssx2ip	0.501078
chr3	146436602	chr3:146436602	ENSMUSG00000036825	Ssx2ip	0.482005
chr3	146438776	chr3:146438776	ENSMUSG00000036825	Ssx2ip	0.441896
chr3	146438782	chr3:146438782	ENSMUSG00000036825	Ssx2ip	0.450863
chr3	148826437	chr3:148826437	ENSMUSG00000028184	Lphn2	0.478807
chr3	152322360	chr3:152322360	ENSMUSG00000054942	Fam73a	0.564924
chr3	152368385	chr3:152368385	ENSMUSG00000025437	Usp33	0.483288
chr3	152370376	chr3:152370376	ENSMUSG00000025437	Usp33	0.50313
chr3	152374622	chr3:152374622	ENSMUSG00000025437	Usp33	0.449843
chr3	152374626	chr3:152374626	ENSMUSG00000025437	Usp33	0.450784
chr3	152379528	chr3:152379528	ENSMUSG00000025437	Usp33	0.440198
chr3	152392582	chr3:152392582	ENSMUSG00000025437	Usp33	0.426591
chr3	153929588	chr3:153929588	ENSMUSG00000062908	Acadm	0.544841
chr3	153933120	chr3:153933120	ENSMUSG00000062908	Acadm	0.523883
chr3	153938650	chr3:153938650	ENSMUSG00000062908	Acadm	0.514365
chr4	3834987	chr4:3834987	ENSMUSG00000028234	Rps20	0.31528
chr4	11359789	chr4:11359789	ENSMUSG00000040728	Esrp1	0.318048
chr4	11544936	chr4:11544936	ENSMUSG00000040720	1110037F02Rik	0.341797
chr4	12171179	chr4:12171179	ENSMUSG00000028218	Fam92a	0.260658
chr4	14811211	chr4:14811211	ENSMUSG00000040550	Otud6b	0.371476
chr4	14811212	chr4:14811212	ENSMUSG00000040550	Otud6b	0.374723
chr4	33041435	chr4:33041435	ENSMUSG00000028277	Ube2j1	0.345047
chr4	33043962	chr4:33043962	ENSMUSG00000028277	Ube2j1	0.402048
chr4	33043971	chr4:33043971	ENSMUSG00000028277	Ube2j1	0.390633
chr4	33050865	chr4:33050865	ENSMUSG00000028277	Ube2j1	0.287375
chr4	34566260	chr4:34566260	ENSMUSG00000028291	Akirin2	0.343391
chr4	34575077	chr4:34575077	ENSMUSG00000040044	Orc3	0.337748
chr4	34675041	chr4:34675041	ENSMUSG00000028293	Slc35a1	0.269656
chr4	34683427	chr4:34683427	ENSMUSG00000028293	Slc35a1	0.256787
chr4	34687309	chr4:34687309	ENSMUSG00000028293	Slc35a1	0.254438
chr4	43444662	chr4:43444662	ENSMUSG00000028458	Tesk1	0.389231
chr4	43446951	chr4:43446951	ENSMUSG00000028458	Tesk1	0.405958
chr4	43446951	chr4:43446951	ENSMUSG00000028459	Cd72	0.405958
chr4	43447672	chr4:43447672	ENSMUSG00000028458	Tesk1	0.339389
chr4	43447672	chr4:43447672	ENSMUSG00000028459	Cd72	0.339389
chr4	44019930	chr4:44019930	ENSMUSG00000028478	Clta	0.361463
chr4	44032425	chr4:44032425	ENSMUSG00000028478	Clta	0.374391
chr4	44034979	chr4:44034979	ENSMUSG00000028479	Gne	0.204395
chr4	44035866	chr4:44035866	ENSMUSG00000028479	Gne	0.187579
chr4	44036540	chr4:44036540	ENSMUSG00000028479	Gne	0.215438
chr4	44036584	chr4:44036584	ENSMUSG00000028479	Gne	0.182734
chr4	44126981	chr4:44126981	ENSMUSG00000035696	Rnf38	0.353462
chr4	44127297	chr4:44127297	ENSMUSG00000035696	Rnf38	0.374276
chr4	57062071	chr4:57062071	ENSMUSG00000028434	Epb4.1l4b	0.303413
chr4	63225479	chr4:63225479	ENSMUSG00000045672	Col27a1	0.273048
chr4	63544898	chr4:63544898	ENSMUSG00000039105	Atp6v1g1	0.251778
chr4	82290482	chr4:82290482	ENSMUSG00000008575	Nfib	0.259441
chr4	82290498	chr4:82290498	ENSMUSG00000008575	Nfib	0.258798
chr4	86656809	chr4:86656809	ENSMUSG00000028494	Plin2	0.336198
chr4	86661976	chr4:86661976	ENSMUSG00000028494	Plin2	0.332446
chr4	98505712	chr4:98505712	ENSMUSG00000061859	Inadl	0.272081
chr4	98505722	chr4:98505722	ENSMUSG00000061859	Inadl	0.27027
chr4	98937153	chr4:98937153	ENSMUSG00000028556	Dock7	0.30496
chr4	106387885	chr4:106387885	ENSMUSG00000028514	Usp24	0.253172
chr4	106414476	chr4:106414476	ENSMUSG00000028514	Usp24	0.243198
chr4	107318958	chr4:107318958	ENSMUSG00000057375	Yipf1	0.249513
chr4	108633602	chr4:108633602	ENSMUSG00000028582	Cc2d1b	0.328863
chr4	109063428	chr4:109063428	ENSMUSG00000028559	Osbpl9	0.318183
chr4	109422885	chr4:109422885	ENSMUSG00000028555	Ttc39a	0.273794
chr4	109430888	chr4:109430888	ENSMUSG00000028555	Ttc39a	0.272757
chr4	109453244	chr4:109453244	ENSMUSG00000028557	Rnf11	0.35372
chr4	109454215	chr4:109454215	ENSMUSG00000028557	Rnf11	0.334504
chr4	111876933	chr4:111876933	ENSMUSG00000028544	Slc5a9	0.272539
chr4	111880228	chr4:111880228	ENSMUSG00000028544	Slc5a9	0.298429
chr4	119627032	chr4:119627032	ENSMUSG00000032998	Foxj3	0.281938
chr4	120522469	chr4:120522469	ENSMUSG00000000085	Scmh1	0.287055
chr4	120540298	chr4:120540298	ENSMUSG00000028633	Ctps	0.290349
chr4	120667609	chr4:120667609	ENSMUSG00000070803	Cited4	0.35199
chr4	122845986	chr4:122845986	ENSMUSG00000028657	Ppt1	0.317627
chr4	122858159	chr4:122858159	ENSMUSG00000028657	Ppt1	0.372366
chr4	122858224	chr4:122858224	ENSMUSG00000028657	Ppt1	0.394993
chr4	122858254	chr4:122858254	ENSMUSG00000028657	Ppt1	0.397301
chr4	122864663	chr4:122864663	ENSMUSG00000028656	Cap1	0.362756
chr4	123385540	chr4:123385540	ENSMUSG00000028649	Macf1	0.331468
chr4	123715999	chr4:123715999	ENSMUSG00000028648	Ndufs5	0.722927
chr4	123716014	chr4:123716014	ENSMUSG00000028648	Ndufs5	0.600351
chr4	124854974	chr4:124854974	ENSMUSG00000028889	Yrdc	0.330192
chr4	125055231	chr4:125055231	ENSMUSG00000028869	Gnl2	0.321412
chr4	126098229	chr4:126098229	ENSMUSG00000050188	Lsm10	0.304116
chr4	126240132	chr4:126240132	ENSMUSG00000028849	Map7d1	0.336098
chr4	126435340	chr4:126435340	ENSMUSG00000041530	Ago1	0.285851
chr4	126436154	chr4:126436154	ENSMUSG00000041530	Ago1	0.365406
chr4	126436214	chr4:126436214	ENSMUSG00000041530	Ago1	0.300443
chr4	126437629	chr4:126437629	ENSMUSG00000041530	Ago1	0.275155
chr4	126437905	chr4:126437905	ENSMUSG00000041530	Ago1	0.264784
chr4	126439229	chr4:126439229	ENSMUSG00000041530	Ago1	0.228284
chr4	126709593	chr4:126709593	ENSMUSG00000028837	Psmb2	0.30739
chr4	127247402	chr4:127247402	ENSMUSG00000042380	Smim12	0.277209
chr4	127247483	chr4:127247483	ENSMUSG00000042380	Smim12	0.289546
chr4	128745115	chr4:128745115	ENSMUSG00000028796	Phc2	0.324715
chr4	128752552	chr4:128752552	ENSMUSG00000028796	Phc2	0.331725
chr4	128774037	chr4:128774037	ENSMUSG00000028799	Zfp362	0.292513
chr4	128777425	chr4:128777425	ENSMUSG00000028799	Zfp362	0.291237
chr4	128993339	chr4:128993339	ENSMUSG00000028792	Ak2	0.228238
chr4	128999214	chr4:128999214	ENSMUSG00000028792	Ak2	0.219828
chr4	129011105	chr4:129011105	ENSMUSG00000028792	Ak2	0.215771
chr4	129011173	chr4:129011173	ENSMUSG00000028792	Ak2	0.214828
chr4	129148428	chr4:129148428	ENSMUSG00000040928	S100pbp	0.298829
chr4	129197130	chr4:129197130	ENSMUSG00000028811	Yars	0.273396
chr4	129200774	chr4:129200774	ENSMUSG00000028811	Yars	0.274148
chr4	129218590	chr4:129218590	ENSMUSG00000028811	Yars	0.270861
chr4	129219858	chr4:129219858	ENSMUSG00000050390	C77080	0.316906
chr4	129220196	chr4:129220196	ENSMUSG00000050390	C77080	0.324734
chr4	129220234	chr4:129220234	ENSMUSG00000050390	C77080	0.333442
chr4	129221102	chr4:129221102	ENSMUSG00000050390	C77080	0.355361
chr4	129222002	chr4:129222002	ENSMUSG00000050390	C77080	0.310839
chr4	129222449	chr4:129222449	ENSMUSG00000050390	C77080	0.290026
chr4	129222581	chr4:129222581	ENSMUSG00000050390	C77080	0.290949
chr4	129222922	chr4:129222922	ENSMUSG00000050390	C77080	0.336289
chr4	129309738	chr4:129309738	ENSMUSG00000057236	Rbbp4	0.350604
chr4	129309738	chr4:129309738	ENSMUSG00000096944	Gm26722	0.350604
chr4	129309971	chr4:129309971	ENSMUSG00000057236	Rbbp4	0.28961
chr4	129318473	chr4:129318473	ENSMUSG00000057236	Rbbp4	0.296303
chr4	129321863	chr4:129321863	ENSMUSG00000057236	Rbbp4	0.294068
chr4	129335313	chr4:129335313	ENSMUSG00000057236	Rbbp4	0.26289
chr4	129474110	chr4:129474110	ENSMUSG00000040859	Bsdc1	0.30662
chr4	129515322	chr4:129515322	ENSMUSG00000047945	Marcksl1	0.270119
chr4	129607744	chr4:129607744	ENSMUSG00000028797	Tmem234	0.263208
chr4	129839657	chr4:129839657	ENSMUSG00000028788	Ptp4a2	0.325524
chr4	129848620	chr4:129848620	ENSMUSG00000028788	Ptp4a2	0.336398
chr4	129848624	chr4:129848624	ENSMUSG00000028788	Ptp4a2	0.334966
chr4	130051830	chr4:130051830	ENSMUSG00000040690	Col16a1	0.300125
chr4	130054181	chr4:130054181	ENSMUSG00000040690	Col16a1	0.306327
chr4	130054453	chr4:130054453	ENSMUSG00000040690	Col16a1	0.3048
chr4	130058321	chr4:130058321	ENSMUSG00000040690	Col16a1	0.279201
chr4	130065493	chr4:130065493	ENSMUSG00000040690	Col16a1	0.335312
chr4	130068491	chr4:130068491	ENSMUSG00000040690	Col16a1	0.288431
chr4	130096408	chr4:130096408	ENSMUSG00000040690	Col16a1	0.267867
chr4	130121305	chr4:130121305	ENSMUSG00000028779	Pef1	0.320735
chr4	130125207	chr4:130125207	ENSMUSG00000028779	Pef1	0.305394
chr4	130127734	chr4:130127734	ENSMUSG00000028779	Pef1	0.302019
chr4	130165983	chr4:130165983	ENSMUSG00000028776	Tinagl1	0.32476
chr4	130166170	chr4:130166170	ENSMUSG00000028776	Tinagl1	0.345708
chr4	130258310	chr4:130258310	ENSMUSG00000023232	Serinc2	0.285031
chr4	130264284	chr4:130264284	ENSMUSG00000023232	Serinc2	0.284423
chr4	130264392	chr4:130264392	ENSMUSG00000023232	Serinc2	0.300892
chr4	130264428	chr4:130264428	ENSMUSG00000023232	Serinc2	0.29655
chr4	130316515	chr4:130316515	ENSMUSG00000028772	Zcchc17	0.326335
chr4	130327283	chr4:130327283	ENSMUSG00000028772	Zcchc17	0.323732
chr4	130362757	chr4:130362757	ENSMUSG00000074088	Snrnp40	0.283128
chr4	130368327	chr4:130368327	ENSMUSG00000074088	Snrnp40	0.306895
chr4	130774577	chr4:130774577	ENSMUSG00000028580	Pum1	0.284382
chr4	130779917	chr4:130779917	ENSMUSG00000028580	Pum1	0.303991
chr4	130825534	chr4:130825534	ENSMUSG00000025743	Sdc3	0.459045
chr4	130934838	chr4:130934838	ENSMUSG00000028581	Laptm5	0.527061
chr4	130935943	chr4:130935943	ENSMUSG00000028581	Laptm5	0.575408
chr4	131854700	chr4:131854700	ENSMUSG00000028910	Mecr	0.253083
chr4	131923544	chr4:131923544	ENSMUSG00000028906	Epb4.1	0.286372
chr4	131924013	chr4:131924013	ENSMUSG00000028906	Epb4.1	0.287533
chr4	131925255	chr4:131925255	ENSMUSG00000028906	Epb4.1	0.298316
chr4	132309900	chr4:132309900	ENSMUSG00000086290	Snhg12	0.307214
chr4	132311939	chr4:132311939	ENSMUSG00000028898	Trnau1ap	0.466086
chr4	132325219	chr4:132325219	ENSMUSG00000028898	Trnau1ap	0.3824
chr4	132352073	chr4:132352073	ENSMUSG00000085241	Snhg3	0.304032
chr4	132352073	chr4:132352073	ENSMUSG00000091021	Gm17300	0.304032
chr4	132868231	chr4:132868231	ENSMUSG00000028879	Stx12	0.315035
chr4	132899914	chr4:132899914	ENSMUSG00000028878	Fam76a	0.280995
chr4	133185717	chr4:133185717	ENSMUSG00000028868	Wasf2	0.327149
chr4	133197224	chr4:133197224	ENSMUSG00000028868	Wasf2	0.380955
chr4	133198016	chr4:133198016	ENSMUSG00000028868	Wasf2	0.370009
chr4	133198782	chr4:133198782	ENSMUSG00000028868	Wasf2	0.361031
chr4	133256581	chr4:133256581	ENSMUSG00000028860	Sytl1	0.338948
chr4	133259343	chr4:133259343	ENSMUSG00000028860	Sytl1	0.265917
chr4	133293740	chr4:133293740	ENSMUSG00000037622	Wdtc1	0.287323
chr4	133322211	chr4:133322211	ENSMUSG00000037622	Wdtc1	0.295643
chr4	133322214	chr4:133322214	ENSMUSG00000037622	Wdtc1	0.295678
chr4	133370463	chr4:133370463	ENSMUSG00000028854	Slc9a1	0.272804
chr4	133419540	chr4:133419540	ENSMUSG00000028854	Slc9a1	0.27769
chr4	133422380	chr4:133422380	ENSMUSG00000028854	Slc9a1	0.306756
chr4	133423218	chr4:133423218	ENSMUSG00000028854	Slc9a1	0.198536
chr4	133601781	chr4:133601781	ENSMUSG00000047281	Sfn	0.349724
chr4	133847497	chr4:133847497	ENSMUSG00000003644	Rps6ka1	0.342635
chr4	134470833	chr4:134470833	ENSMUSG00000028832	Stmn1	0.239152
chr4	134747013	chr4:134747013	ENSMUSG00000037295	Ldlrap1	0.326875
chr4	135215058	chr4:135215058	ENSMUSG00000037242	Clic4	0.458488
chr4	135215184	chr4:135215184	ENSMUSG00000037242	Clic4	0.446646
chr4	135215700	chr4:135215700	ENSMUSG00000037242	Clic4	0.445242
chr4	135215793	chr4:135215793	ENSMUSG00000037242	Clic4	0.438318
chr4	135216719	chr4:135216719	ENSMUSG00000037242	Clic4	0.426407
chr4	135216923	chr4:135216923	ENSMUSG00000037242	Clic4	0.421094
chr4	135272666	chr4:135272666	ENSMUSG00000037242	Clic4	0.428098
chr4	135872310	chr4:135872310	ENSMUSG00000028675	Pnrc2	0.316156
chr4	138223533	chr4:138223533	ENSMUSG00000028759	Hp1bp3	0.277841
chr4	138239613	chr4:138239613	ENSMUSG00000028759	Hp1bp3	0.311516
chr4	138310970	chr4:138310970	ENSMUSG00000028757	Ddost	0.367061
chr4	138313790	chr4:138313790	ENSMUSG00000028756	Pink1	0.319819
chr4	139318210	chr4:139318210	ENSMUSG00000028743	Akr7a5	0.289823
chr4	139454022	chr4:139454022	ENSMUSG00000066036	Ubr4	0.32194
chr4	139463556	chr4:139463556	ENSMUSG00000066036	Ubr4	0.347087
chr4	139476157	chr4:139476157	ENSMUSG00000066036	Ubr4	0.299843
chr4	139480792	chr4:139480792	ENSMUSG00000066036	Ubr4	0.317659
chr4	139966240	chr4:139966240	ENSMUSG00000078234	Klhdc7a	0.359018
chr4	139967353	chr4:139967353	ENSMUSG00000078234	Klhdc7a	0.362677
chr4	140722128	chr4:140722128	ENSMUSG00000040945	Rcc2	0.305777
chr4	140722624	chr4:140722624	ENSMUSG00000040945	Rcc2	0.256252
chr4	140966575	chr4:140966575	ENSMUSG00000009863	Sdhb	0.31885
chr4	140971140	chr4:140971140	ENSMUSG00000009863	Sdhb	0.328351
chr4	140972923	chr4:140972923	ENSMUSG00000009863	Sdhb	0.289435
chr4	140977497	chr4:140977497	ENSMUSG00000009863	Sdhb	0.324948
chr4	140979051	chr4:140979051	ENSMUSG00000009863	Sdhb	0.338001
chr4	140993841	chr4:140993841	ENSMUSG00000036622	Atp13a2	0.30312
chr4	140993846	chr4:140993846	ENSMUSG00000036622	Atp13a2	0.309368
chr4	140995339	chr4:140995339	ENSMUSG00000036622	Atp13a2	0.326037
chr4	140995389	chr4:140995389	ENSMUSG00000036622	Atp13a2	0.343653
chr4	140996536	chr4:140996536	ENSMUSG00000036622	Atp13a2	0.289389
chr4	141000383	chr4:141000383	ENSMUSG00000036622	Atp13a2	0.301907
chr4	141000799	chr4:141000799	ENSMUSG00000036622	Atp13a2	0.316417
chr4	141001971	chr4:141001971	ENSMUSG00000036622	Atp13a2	0.352953
chr4	141004216	chr4:141004216	ENSMUSG00000036622	Atp13a2	0.374995
chr4	141004397	chr4:141004397	ENSMUSG00000036622	Atp13a2	0.311663
chr4	141006159	chr4:141006159	ENSMUSG00000036622	Atp13a2	0.297715
chr4	141066759	chr4:141066759	ENSMUSG00000028923	Necap2	0.333712
chr4	141066865	chr4:141066865	ENSMUSG00000028923	Necap2	0.311703
chr4	141067213	chr4:141067213	ENSMUSG00000028923	Necap2	0.486622
chr4	141067340	chr4:141067340	ENSMUSG00000028923	Necap2	0.354501
chr4	141067363	chr4:141067363	ENSMUSG00000028923	Necap2	0.373827
chr4	141067548	chr4:141067548	ENSMUSG00000028923	Necap2	0.429371
chr4	141073676	chr4:141073676	ENSMUSG00000028923	Necap2	0.342521
chr4	141073766	chr4:141073766	ENSMUSG00000028923	Necap2	0.35925
chr4	141114041	chr4:141114041	ENSMUSG00000040842	Szrd1	0.364588
chr4	141114134	chr4:141114134	ENSMUSG00000040842	Szrd1	0.388126
chr4	141115071	chr4:141115071	ENSMUSG00000040842	Szrd1	0.390557
chr4	141115679	chr4:141115679	ENSMUSG00000097620	4921514A10Rik	0.335182
chr4	141115679	chr4:141115679	ENSMUSG00000040842	Szrd1	0.335182
chr4	141115755	chr4:141115755	ENSMUSG00000097620	4921514A10Rik	0.373368
chr4	141115755	chr4:141115755	ENSMUSG00000040842	Szrd1	0.373368
chr4	141247415	chr4:141247415	ENSMUSG00000028919	Arhgef19	0.291005
chr4	141249588	chr4:141249588	ENSMUSG00000028919	Arhgef19	0.333323
chr4	141251075	chr4:141251075	ENSMUSG00000028919	Arhgef19	0.239998
chr4	141256308	chr4:141256308	ENSMUSG00000028919	Arhgef19	0.263533
chr4	141256735	chr4:141256735	ENSMUSG00000028919	Arhgef19	0.264639
chr4	141256977	chr4:141256977	ENSMUSG00000028919	Arhgef19	0.275956
chr4	141308593	chr4:141308593	ENSMUSG00000006445	Epha2	0.373663
chr4	141308731	chr4:141308731	ENSMUSG00000006445	Epha2	0.395353
chr4	141308908	chr4:141308908	ENSMUSG00000006445	Epha2	0.391806
chr4	141316887	chr4:141316887	ENSMUSG00000006445	Epha2	0.369209
chr4	141316989	chr4:141316989	ENSMUSG00000006445	Epha2	0.39823
chr4	141317034	chr4:141317034	ENSMUSG00000006445	Epha2	0.377533
chr4	141317142	chr4:141317142	ENSMUSG00000006445	Epha2	0.355765
chr4	141319039	chr4:141319039	ENSMUSG00000006445	Epha2	0.39337
chr4	141319072	chr4:141319072	ENSMUSG00000006445	Epha2	0.379709
chr4	141322223	chr4:141322223	ENSMUSG00000006445	Epha2	0.383701
chr4	141322310	chr4:141322310	ENSMUSG00000006445	Epha2	0.397835
chr4	141322382	chr4:141322382	ENSMUSG00000006445	Epha2	0.41312
chr4	141323448	chr4:141323448	ENSMUSG00000006445	Epha2	0.401062
chr4	141323520	chr4:141323520	ENSMUSG00000006445	Epha2	0.4143
chr4	141323598	chr4:141323598	ENSMUSG00000006445	Epha2	0.386275
chr4	141328458	chr4:141328458	ENSMUSG00000006445	Epha2	0.380025
chr4	141328531	chr4:141328531	ENSMUSG00000006445	Epha2	0.411882
chr4	141329099	chr4:141329099	ENSMUSG00000006445	Epha2	0.381383
chr4	141329217	chr4:141329217	ENSMUSG00000006445	Epha2	0.433421
chr4	141576594	chr4:141576594	ENSMUSG00000006219	Fblim1	0.132065
chr4	141576622	chr4:141576622	ENSMUSG00000006219	Fblim1	0.132639
chr4	141576903	chr4:141576903	ENSMUSG00000006219	Fblim1	0.153445
chr4	141577351	chr4:141577351	ENSMUSG00000006219	Fblim1	0.142828
chr4	141595476	chr4:141595476	ENSMUSG00000006219	Fblim1	0.148031
chr4	141858629	chr4:141858629	ENSMUSG00000040659	Efhd2	0.371437
chr4	141858722	chr4:141858722	ENSMUSG00000040659	Efhd2	0.323621
chr4	141858860	chr4:141858860	ENSMUSG00000040659	Efhd2	0.364765
chr4	141859087	chr4:141859087	ENSMUSG00000040659	Efhd2	0.36247
chr4	141859137	chr4:141859137	ENSMUSG00000040659	Efhd2	0.34724
chr4	141859196	chr4:141859196	ENSMUSG00000040659	Efhd2	0.358133
chr4	141859339	chr4:141859339	ENSMUSG00000040659	Efhd2	0.384942
chr4	141859429	chr4:141859429	ENSMUSG00000040659	Efhd2	0.357026
chr4	141859553	chr4:141859553	ENSMUSG00000040659	Efhd2	0.361303
chr4	141859679	chr4:141859679	ENSMUSG00000040659	Efhd2	0.379732
chr4	141860563	chr4:141860563	ENSMUSG00000040659	Efhd2	0.366967
chr4	141861889	chr4:141861889	ENSMUSG00000040659	Efhd2	0.372132
chr4	143132117	chr4:143132117	ENSMUSG00000057637	Prdm2	0.30404
chr4	143132189	chr4:143132189	ENSMUSG00000057637	Prdm2	0.298446
chr4	144893503	chr4:144893503	ENSMUSG00000066026	Dhrs3	0.365588
chr4	148622003	chr4:148622003	ENSMUSG00000041459	Tardbp	0.24678
chr4	148626704	chr4:148626704	ENSMUSG00000041459	Tardbp	0.263054
chr4	149150113	chr4:149150113	ENSMUSG00000028961	Pgd	0.558554
chr4	149150164	chr4:149150164	ENSMUSG00000028961	Pgd	0.50741
chr4	149150174	chr4:149150174	ENSMUSG00000028961	Pgd	0.465195
chr4	149150310	chr4:149150310	ENSMUSG00000028961	Pgd	0.312089
chr4	149150412	chr4:149150412	ENSMUSG00000028961	Pgd	0.56032
chr4	149150895	chr4:149150895	ENSMUSG00000028961	Pgd	0.289439
chr4	149153903	chr4:149153903	ENSMUSG00000028961	Pgd	0.308691
chr4	149156713	chr4:149156713	ENSMUSG00000028961	Pgd	0.323432
chr4	149156794	chr4:149156794	ENSMUSG00000028961	Pgd	0.310603
chr4	149158018	chr4:149158018	ENSMUSG00000028961	Pgd	0.294087
chr4	149165074	chr4:149165074	ENSMUSG00000028961	Pgd	0.457342
chr4	149165119	chr4:149165119	ENSMUSG00000028961	Pgd	0.466116
chr4	149165122	chr4:149165122	ENSMUSG00000028961	Pgd	0.462645
chr4	149176933	chr4:149176933	ENSMUSG00000063077	Kif1b	0.475142
chr4	149177363	chr4:149177363	ENSMUSG00000063077	Kif1b	0.30847
chr4	149177884	chr4:149177884	ENSMUSG00000063077	Kif1b	0.307648
chr4	149178520	chr4:149178520	ENSMUSG00000063077	Kif1b	0.313392
chr4	149178599	chr4:149178599	ENSMUSG00000063077	Kif1b	0.302913
chr4	149179094	chr4:149179094	ENSMUSG00000063077	Kif1b	0.274784
chr4	149179892	chr4:149179892	ENSMUSG00000063077	Kif1b	0.281953
chr4	149189736	chr4:149189736	ENSMUSG00000063077	Kif1b	0.293492
chr4	149245649	chr4:149245649	ENSMUSG00000063077	Kif1b	0.251789
chr4	149329349	chr4:149329349	ENSMUSG00000028960	Ube4b	0.295202
chr4	149329659	chr4:149329659	ENSMUSG00000028960	Ube4b	0.310883
chr4	149330284	chr4:149330284	ENSMUSG00000028960	Ube4b	0.293123
chr4	149335169	chr4:149335169	ENSMUSG00000028960	Ube4b	0.287914
chr4	149337478	chr4:149337478	ENSMUSG00000028960	Ube4b	0.296901
chr4	149359272	chr4:149359272	ENSMUSG00000028960	Ube4b	0.288421
chr4	149359272	chr4:149359272	ENSMUSG00000085819	Ube4bos1	0.288421
chr4	149360571	chr4:149360571	ENSMUSG00000028960	Ube4b	0.280406
chr4	149365481	chr4:149365481	ENSMUSG00000028960	Ube4b	0.280528
chr4	149372894	chr4:149372894	ENSMUSG00000028960	Ube4b	0.30592
chr4	149372933	chr4:149372933	ENSMUSG00000028960	Ube4b	0.304172
chr4	149387101	chr4:149387101	ENSMUSG00000028960	Ube4b	0.314974
chr4	149449718	chr4:149449718	ENSMUSG00000028996	Rbp7	0.268758
chr4	149449806	chr4:149449806	ENSMUSG00000028996	Rbp7	0.822775
chr4	149449862	chr4:149449862	ENSMUSG00000028996	Rbp7	0.671941
chr4	149449876	chr4:149449876	ENSMUSG00000028996	Rbp7	0.543087
chr4	149453368	chr4:149453368	ENSMUSG00000028996	Rbp7	0.342674
chr4	149453497	chr4:149453497	ENSMUSG00000028996	Rbp7	0.332742
chr4	149454933	chr4:149454933	ENSMUSG00000028996	Rbp7	0.283705
chr4	149485618	chr4:149485618	ENSMUSG00000028990	Lzic	0.233916
chr4	149485762	chr4:149485762	ENSMUSG00000028990	Lzic	0.212535
chr4	149485927	chr4:149485927	ENSMUSG00000028990	Lzic	0.317967
chr4	149485987	chr4:149485987	ENSMUSG00000028990	Lzic	0.323553
chr4	149485995	chr4:149485995	ENSMUSG00000028990	Lzic	0.327
chr4	149486846	chr4:149486846	ENSMUSG00000028990	Lzic	0.271461
chr4	149488161	chr4:149488161	ENSMUSG00000028990	Lzic	0.280784
chr4	149546425	chr4:149546425	ENSMUSG00000028988	Ctnnbip1	0.332482
chr4	149564392	chr4:149564392	ENSMUSG00000028988	Ctnnbip1	0.336807
chr4	149564445	chr4:149564445	ENSMUSG00000028988	Ctnnbip1	0.333524
chr4	149564642	chr4:149564642	ENSMUSG00000028988	Ctnnbip1	0.30656
chr4	149565453	chr4:149565453	ENSMUSG00000028988	Ctnnbip1	0.371543
chr4	149565468	chr4:149565468	ENSMUSG00000028988	Ctnnbip1	0.384983
chr4	149565687	chr4:149565687	ENSMUSG00000028988	Ctnnbip1	0.349235
chr4	149565687	chr4:149565687	ENSMUSG00000086949	Gm13066	0.349235
chr4	149565947	chr4:149565947	ENSMUSG00000028988	Ctnnbip1	0.294611
chr4	149565947	chr4:149565947	ENSMUSG00000086949	Gm13066	0.294611
chr4	149566137	chr4:149566137	ENSMUSG00000028988	Ctnnbip1	0.441042
chr4	149566137	chr4:149566137	ENSMUSG00000086949	Gm13066	0.441042
chr4	149566219	chr4:149566219	ENSMUSG00000028988	Ctnnbip1	0.330171
chr4	149566219	chr4:149566219	ENSMUSG00000086949	Gm13066	0.330171
chr4	149629400	chr4:149629400	ENSMUSG00000039953	Clstn1	0.286944
chr4	149632068	chr4:149632068	ENSMUSG00000039953	Clstn1	0.322896
chr4	149632078	chr4:149632078	ENSMUSG00000039953	Clstn1	0.326148
chr4	149634867	chr4:149634867	ENSMUSG00000039953	Clstn1	0.321212
chr4	149634872	chr4:149634872	ENSMUSG00000039953	Clstn1	0.323325
chr4	149643317	chr4:149643317	ENSMUSG00000039953	Clstn1	0.291693
chr4	149643327	chr4:149643327	ENSMUSG00000039953	Clstn1	0.297129
chr4	149643679	chr4:149643679	ENSMUSG00000039953	Clstn1	0.303152
chr4	149644107	chr4:149644107	ENSMUSG00000039953	Clstn1	0.28192
chr4	149644928	chr4:149644928	ENSMUSG00000039953	Clstn1	0.308113
chr4	149645365	chr4:149645365	ENSMUSG00000039953	Clstn1	0.299607
chr4	149645464	chr4:149645464	ENSMUSG00000039953	Clstn1	0.337054
chr4	149646243	chr4:149646243	ENSMUSG00000039953	Clstn1	0.336366
chr4	149646785	chr4:149646785	ENSMUSG00000039953	Clstn1	0.312982
chr4	149647375	chr4:149647375	ENSMUSG00000039953	Clstn1	0.301072
chr4	149647453	chr4:149647453	ENSMUSG00000039953	Clstn1	0.316466
chr4	149647662	chr4:149647662	ENSMUSG00000039953	Clstn1	0.297431
chr4	149647809	chr4:149647809	ENSMUSG00000039953	Clstn1	0.307533
chr4	149647816	chr4:149647816	ENSMUSG00000039953	Clstn1	0.305739
chr4	149648112	chr4:149648112	ENSMUSG00000039953	Clstn1	0.519362
chr4	149648191	chr4:149648191	ENSMUSG00000039953	Clstn1	0.616907
chr4	149648252	chr4:149648252	ENSMUSG00000039953	Clstn1	0.352595
chr4	149648320	chr4:149648320	ENSMUSG00000039953	Clstn1	0.606157
chr4	149648340	chr4:149648340	ENSMUSG00000039953	Clstn1	0.587
chr4	149648364	chr4:149648364	ENSMUSG00000039953	Clstn1	0.504492
chr4	149648497	chr4:149648497	ENSMUSG00000039953	Clstn1	0.29456
chr4	149981243	chr4:149981243	ENSMUSG00000028980	H6pd	0.24477
chr4	150907139	chr4:150907139	ENSMUSG00000028964	Park7	0.30558
chr4	151005643	chr4:151005643	ENSMUSG00000028957	Per3	0.25909
chr4	151047381	chr4:151047381	ENSMUSG00000028955	Vamp3	0.377787
chr4	151047607	chr4:151047607	ENSMUSG00000028955	Vamp3	0.397043
chr4	151048025	chr4:151048025	ENSMUSG00000028955	Vamp3	0.383972
chr4	151048072	chr4:151048072	ENSMUSG00000028955	Vamp3	0.396015
chr4	151048140	chr4:151048140	ENSMUSG00000028955	Vamp3	0.376159
chr4	153960773	chr4:153960773	ENSMUSG00000047613	A430005L14Rik	0.307624
chr4	155250914	chr4:155250914	ENSMUSG00000073684	2610002J02Rik	0.25957
chr4	155557572	chr4:155557572	ENSMUSG00000029064	Gnb1	0.3586
chr4	155639640	chr4:155639640	ENSMUSG00000029062	Cdk11b	0.310966
chr4	155639646	chr4:155639646	ENSMUSG00000029062	Cdk11b	0.312722
chr4	155648575	chr4:155648575	ENSMUSG00000029062	Cdk11b	0.312552
chr4	155769601	chr4:155769601	ENSMUSG00000042116	Vwa1	0.391321
chr4	155832386	chr4:155832386	ENSMUSG00000065990	Aurkaip1	0.351417
chr4	155858388	chr4:155858388	ENSMUSG00000029071	Dvl1	0.384274
chr4	155859039	chr4:155859039	ENSMUSG00000029071	Dvl1	0.384259
chr4	155886912	chr4:155886912	ENSMUSG00000029034	Cpsf3l	0.262534
chr4	155888049	chr4:155888049	ENSMUSG00000029034	Cpsf3l	0.288412
chr4	155888049	chr4:155888049	ENSMUSG00000051557	Pusl1	0.288412
chr4	155962641	chr4:155962641	ENSMUSG00000023571	Fam132a	0.278326
chr4	155965876	chr4:155965876	ENSMUSG00000023571	Fam132a	0.272991
chr4	156009253	chr4:156009253	ENSMUSG00000029076	Sdf4	0.312585
chr4	156165456	chr4:156165456	ENSMUSG00000041936	Agrn	0.352745
chr4	156165763	chr4:156165763	ENSMUSG00000041936	Agrn	0.368892
chr4	156176452	chr4:156176452	ENSMUSG00000041936	Agrn	0.334849
chr4	156237680	chr4:156237680	ENSMUSG00000095567	Noc2l	0.368625
chr4	156239192	chr4:156239192	ENSMUSG00000095567	Noc2l	0.335937
chr4	156241387	chr4:156241387	ENSMUSG00000095567	Noc2l	0.324382
chr4	156241490	chr4:156241490	ENSMUSG00000095567	Noc2l	0.333542
chr4	156241720	chr4:156241720	ENSMUSG00000095567	Noc2l	0.320968
chr4	156242674	chr4:156242674	ENSMUSG00000095567	Noc2l	0.344675
chr5	3564276	chr5:3564276	ENSMUSG00000058503	Fam133b	0.546975
chr5	3569582	chr5:3569582	ENSMUSG00000058503	Fam133b	0.438725
chr5	4070313	chr5:4070313	ENSMUSG00000040407	Akap9	0.52291
chr5	4082306	chr5:4082306	ENSMUSG00000001467	Cyp51	0.433414
chr5	4083072	chr5:4083072	ENSMUSG00000001467	Cyp51	0.438096
chr5	5783565	chr5:5783565	ENSMUSG00000097554	Gm26825	0.00325452
chr5	12497488	chr5:12497488	ENSMUSG00000040254	Sema3d	0.450935
chr5	12497586	chr5:12497586	ENSMUSG00000040254	Sema3d	0.468554
chr5	32154676	chr5:32154676	ENSMUSG00000029135	Fosl2	0.495815
chr5	32155581	chr5:32155581	ENSMUSG00000029135	Fosl2	0.480271
chr5	32156170	chr5:32156170	ENSMUSG00000029135	Fosl2	0.502875
chr5	34174625	chr5:34174625	ENSMUSG00000037235	Mxd4	0.495134
chr5	34174955	chr5:34174955	ENSMUSG00000037235	Mxd4	0.481867
chr5	34175134	chr5:34175134	ENSMUSG00000037235	Mxd4	0.500202
chr5	34175495	chr5:34175495	ENSMUSG00000037235	Mxd4	0.450827
chr5	34175507	chr5:34175507	ENSMUSG00000037235	Mxd4	0.457443
chr5	34175710	chr5:34175710	ENSMUSG00000037235	Mxd4	0.497773
chr5	34176825	chr5:34176825	ENSMUSG00000037235	Mxd4	0.448386
chr5	34176857	chr5:34176857	ENSMUSG00000037235	Mxd4	0.454933
chr5	34351299	chr5:34351299	ENSMUSG00000029110	Rnf4	0.5186
chr5	34352016	chr5:34352016	ENSMUSG00000029110	Rnf4	0.488881
chr5	34496419	chr5:34496419	ENSMUSG00000059866	Tnip2	0.47069
chr5	34610588	chr5:34610588	ENSMUSG00000029106	Add1	0.507549
chr5	34613326	chr5:34613326	ENSMUSG00000029106	Add1	0.513092
chr5	34631303	chr5:34631303	ENSMUSG00000029106	Add1	0.505461
chr5	34641439	chr5:34641439	ENSMUSG00000036693	Nop14	0.449836
chr5	34651774	chr5:34651774	ENSMUSG00000036693	Nop14	0.48741
chr5	34908912	chr5:34908912	ENSMUSG00000029104	Htt	0.512964
chr5	36000963	chr5:36000963	ENSMUSG00000029094	Afap1	0.525934
chr5	36952691	chr5:36952691	ENSMUSG00000029120	Ppp2r2c	0.46583
chr5	37419289	chr5:37419289	ENSMUSG00000050248	Evc2	0.438329
chr5	37446960	chr5:37446960	ENSMUSG00000029123	Stk32b	0.946219
chr5	37446982	chr5:37446982	ENSMUSG00000029123	Stk32b	0.940775
chr5	37448198	chr5:37448198	ENSMUSG00000029123	Stk32b	0.971879
chr5	37448229	chr5:37448229	ENSMUSG00000029123	Stk32b	0.970859
chr5	37448769	chr5:37448769	ENSMUSG00000029123	Stk32b	0.959499
chr5	37739220	chr5:37739220	ENSMUSG00000062329	Cytl1	0.984751
chr5	37739336	chr5:37739336	ENSMUSG00000062329	Cytl1	0.983472
chr5	37739568	chr5:37739568	ENSMUSG00000062329	Cytl1	0.982112
chr5	38267283	chr5:38267283	ENSMUSG00000067365	Tmem128	0.44839
chr5	38269246	chr5:38269246	ENSMUSG00000067365	Tmem128	0.436981
chr5	38269305	chr5:38269305	ENSMUSG00000067365	Tmem128	0.457013
chr5	38540016	chr5:38540016	ENSMUSG00000005103	Wdr1	0.513777
chr5	38546988	chr5:38546988	ENSMUSG00000005103	Wdr1	0.512219
chr5	39644486	chr5:39644486	ENSMUSG00000051022	Hs3st1	0.475984
chr5	43781989	chr5:43781989	ENSMUSG00000039753	Fbxl5	0.528851
chr5	49998358	chr5:49998358	ENSMUSG00000029090	Gpr125	0.436553
chr5	63911034	chr5:63911034	ENSMUSG00000047881	Rell1	0.51318
chr5	66017056	chr5:66017056	ENSMUSG00000070780	Rbm47	0.569319
chr5	66027260	chr5:66027260	ENSMUSG00000070780	Rbm47	0.520226
chr5	67055129	chr5:67055129	ENSMUSG00000037736	Limch1	0.503636
chr5	67055307	chr5:67055307	ENSMUSG00000037736	Limch1	0.494551
chr5	67055402	chr5:67055402	ENSMUSG00000037736	Limch1	0.509576
chr5	67055470	chr5:67055470	ENSMUSG00000037736	Limch1	0.50092
chr5	67055535	chr5:67055535	ENSMUSG00000037736	Limch1	0.487991
chr5	67055608	chr5:67055608	ENSMUSG00000037736	Limch1	0.47123
chr5	67055909	chr5:67055909	ENSMUSG00000037736	Limch1	0.538332
chr5	67056406	chr5:67056406	ENSMUSG00000037736	Limch1	0.498678
chr5	67056600	chr5:67056600	ENSMUSG00000037736	Limch1	0.505026
chr5	67056780	chr5:67056780	ENSMUSG00000037736	Limch1	0.501855
chr5	67264374	chr5:67264374	ENSMUSG00000037720	Tmem33	0.480795
chr5	67286260	chr5:67286260	ENSMUSG00000037720	Tmem33	0.47875
chr5	67347975	chr5:67347975	ENSMUSG00000029221	Slc30a9	0.499146
chr5	67348023	chr5:67348023	ENSMUSG00000029221	Slc30a9	0.501276
chr5	67355676	chr5:67355676	ENSMUSG00000029221	Slc30a9	0.505994
chr5	67619943	chr5:67619943	ENSMUSG00000037685	Atp8a1	0.199232
chr5	67620036	chr5:67620036	ENSMUSG00000037685	Atp8a1	0.503657
chr5	67620039	chr5:67620039	ENSMUSG00000037685	Atp8a1	0.495964
chr5	67620569	chr5:67620569	ENSMUSG00000037685	Atp8a1	0.442058
chr5	67620763	chr5:67620763	ENSMUSG00000037685	Atp8a1	0.297311
chr5	67631522	chr5:67631522	ENSMUSG00000037685	Atp8a1	0.484203
chr5	76149841	chr5:76149841	ENSMUSG00000029233	Srd5a3	0.523868
chr5	76149868	chr5:76149868	ENSMUSG00000029233	Srd5a3	0.523307
chr5	76149943	chr5:76149943	ENSMUSG00000029233	Srd5a3	0.505869
chr5	76154682	chr5:76154682	ENSMUSG00000029233	Srd5a3	0.503894
chr5	76154827	chr5:76154827	ENSMUSG00000029233	Srd5a3	0.581139
chr5	76569653	chr5:76569653	ENSMUSG00000036435	Exoc1	0.463297
chr5	76569774	chr5:76569774	ENSMUSG00000036435	Exoc1	0.458031
chr5	76569847	chr5:76569847	ENSMUSG00000036435	Exoc1	0.458387
chr5	76570019	chr5:76570019	ENSMUSG00000036435	Exoc1	0.487097
chr5	76570020	chr5:76570020	ENSMUSG00000036435	Exoc1	0.488815
chr5	77326563	chr5:77326563	ENSMUSG00000029250	Polr2b	0.529972
chr5	87931791	chr5:87931791	ENSMUSG00000001622	Csn3	0.528541
chr5	88760275	chr5:88760275	ENSMUSG00000006262	Mob1b	0.551649
chr5	103849404	chr5:103849404	ENSMUSG00000029313	Aff1	0.519555
chr5	103850832	chr5:103850832	ENSMUSG00000029313	Aff1	0.504225
chr5	103851582	chr5:103851582	ENSMUSG00000029313	Aff1	0.534039
chr5	103852551	chr5:103852551	ENSMUSG00000029313	Aff1	0.491384
chr5	103854063	chr5:103854063	ENSMUSG00000029313	Aff1	0.523177
chr5	103854496	chr5:103854496	ENSMUSG00000029313	Aff1	0.380014
chr5	103854548	chr5:103854548	ENSMUSG00000029313	Aff1	0.429617
chr5	104009882	chr5:104009882	ENSMUSG00000029311	Hsd17b11	0.504096
chr5	104064956	chr5:104064956	ENSMUSG00000029310	Nudt9	0.498713
chr5	104065136	chr5:104065136	ENSMUSG00000029310	Nudt9	0.494373
chr5	104092403	chr5:104092403	ENSMUSG00000029309	Sparcl1	0.787589
chr5	104092960	chr5:104092960	ENSMUSG00000029309	Sparcl1	0.775598
chr5	104093173	chr5:104093173	ENSMUSG00000029309	Sparcl1	0.78905
chr5	104113680	chr5:104113680	ENSMUSG00000029309	Sparcl1	0.785237
chr5	104435135	chr5:104435135	ENSMUSG00000029304	Spp1	0.623283
chr5	104436418	chr5:104436418	ENSMUSG00000029304	Spp1	0.558115
chr5	104439350	chr5:104439350	ENSMUSG00000029304	Spp1	0.67292
chr5	104439396	chr5:104439396	ENSMUSG00000029304	Spp1	0.776124
chr5	104439415	chr5:104439415	ENSMUSG00000029304	Spp1	0.790757
chr5	104439475	chr5:104439475	ENSMUSG00000029304	Spp1	0.710974
chr5	104439513	chr5:104439513	ENSMUSG00000029304	Spp1	0.74361
chr5	104440295	chr5:104440295	ENSMUSG00000029304	Spp1	0.826934
chr5	104440353	chr5:104440353	ENSMUSG00000029304	Spp1	0.723928
chr5	104440411	chr5:104440411	ENSMUSG00000029304	Spp1	0.927269
chr5	104440429	chr5:104440429	ENSMUSG00000029304	Spp1	0.826448
chr5	104440562	chr5:104440562	ENSMUSG00000029304	Spp1	0.545323
chr5	104440576	chr5:104440576	ENSMUSG00000029304	Spp1	0.558775
chr5	104440828	chr5:104440828	ENSMUSG00000029304	Spp1	0.575862
chr5	105811884	chr5:105811884	ENSMUSG00000046079	Lrrc8d	0.521903
chr5	105811948	chr5:105811948	ENSMUSG00000046079	Lrrc8d	0.537455
chr5	105812108	chr5:105812108	ENSMUSG00000046079	Lrrc8d	0.548187
chr5	105812394	chr5:105812394	ENSMUSG00000046079	Lrrc8d	0.516956
chr5	105812514	chr5:105812514	ENSMUSG00000046079	Lrrc8d	0.5069
chr5	105813138	chr5:105813138	ENSMUSG00000046079	Lrrc8d	0.540122
chr5	105813471	chr5:105813471	ENSMUSG00000046079	Lrrc8d	0.549616
chr5	106618269	chr5:106618269	ENSMUSG00000049606	Zfp644	0.512439
chr5	107107269	chr5:107107269	ENSMUSG00000029287	Tgfbr3	0.566884
chr5	107107278	chr5:107107278	ENSMUSG00000029287	Tgfbr3	0.574682
chr5	107130564	chr5:107130564	ENSMUSG00000029287	Tgfbr3	0.571843
chr5	108124618	chr5:108124618	ENSMUSG00000063406	Tmed5	0.475366
chr5	108473897	chr5:108473897	ENSMUSG00000033623	Pcgf3	0.47162
chr5	108504045	chr5:108504045	ENSMUSG00000033623	Pcgf3	0.67702
chr5	108569908	chr5:108569908	ENSMUSG00000062234	Gak	0.499763
chr5	108582115	chr5:108582115	ENSMUSG00000062234	Gak	0.523199
chr5	108582936	chr5:108582936	ENSMUSG00000062234	Gak	0.527867
chr5	108583126	chr5:108583126	ENSMUSG00000062234	Gak	0.539191
chr5	108585417	chr5:108585417	ENSMUSG00000062234	Gak	0.552933
chr5	108585534	chr5:108585534	ENSMUSG00000062234	Gak	0.544715
chr5	108591659	chr5:108591659	ENSMUSG00000062234	Gak	0.543453
chr5	108591734	chr5:108591734	ENSMUSG00000062234	Gak	0.558186
chr5	108592218	chr5:108592218	ENSMUSG00000062234	Gak	0.557459
chr5	108596849	chr5:108596849	ENSMUSG00000062234	Gak	0.574891
chr5	108597864	chr5:108597864	ENSMUSG00000062234	Gak	0.551552
chr5	108604334	chr5:108604334	ENSMUSG00000062234	Gak	0.539654
chr5	109554972	chr5:109554972	ENSMUSG00000033467	Crlf2	0.521385
chr5	110105240	chr5:110105240	ENSMUSG00000064247	Plcxd1	0.435402
chr5	110105240	chr5:110105240	ENSMUSG00000033434	Gtpbp6	0.435402
chr5	110171260	chr5:110171260	ENSMUSG00000014668	Chfr	0.526751
chr5	110207704	chr5:110207704	ENSMUSG00000029502	Golga3	0.502536
chr5	110209885	chr5:110209885	ENSMUSG00000029502	Golga3	0.522279
chr5	110254382	chr5:110254382	ENSMUSG00000029501	Ankle2	0.465189
chr5	114122467	chr5:114122467	ENSMUSG00000029592	Usp30	0.497343
chr5	114365151	chr5:114365151	ENSMUSG00000085590	Gm13789	0.544466
chr5	114365151	chr5:114365151	ENSMUSG00000001098	Kctd10	0.544466
chr5	114365618	chr5:114365618	ENSMUSG00000001098	Kctd10	0.543008
chr5	114375050	chr5:114375050	ENSMUSG00000001098	Kctd10	0.55438
chr5	114406789	chr5:114406789	ENSMUSG00000029577	Ube3b	0.509783
chr5	114420638	chr5:114420638	ENSMUSG00000029577	Ube3b	0.490262
chr5	114739177	chr5:114739177	ENSMUSG00000041890	Git2	0.558121
chr5	115097418	chr5:115097418	ENSMUSG00000029550	Sppl3	0.534946
chr5	115097895	chr5:115097895	ENSMUSG00000072693	Gm10401	0.398959
chr5	115097895	chr5:115097895	ENSMUSG00000029550	Sppl3	0.398959
chr5	115098501	chr5:115098501	ENSMUSG00000029550	Sppl3	0.527803
chr5	115098505	chr5:115098505	ENSMUSG00000029550	Sppl3	0.514323
chr5	115110676	chr5:115110676	ENSMUSG00000029545	Acads	0.447786
chr5	115111890	chr5:115111890	ENSMUSG00000029545	Acads	0.539411
chr5	115112273	chr5:115112273	ENSMUSG00000029545	Acads	0.507624
chr5	115113143	chr5:115113143	ENSMUSG00000029545	Acads	0.474283
chr5	115125264	chr5:115125264	ENSMUSG00000046562	Unc119b	0.497379
chr5	115145593	chr5:115145593	ENSMUSG00000048578	Mlec	0.488152
chr5	115146244	chr5:115146244	ENSMUSG00000048578	Mlec	0.496268
chr5	115146753	chr5:115146753	ENSMUSG00000048578	Mlec	0.525388
chr5	115147040	chr5:115147040	ENSMUSG00000048578	Mlec	0.56784
chr5	115147044	chr5:115147044	ENSMUSG00000048578	Mlec	0.565941
chr5	115240799	chr5:115240799	ENSMUSG00000060152	Pop5	0.485577
chr5	115249147	chr5:115249147	ENSMUSG00000041740	Rnf10	0.518153
chr5	115257038	chr5:115257038	ENSMUSG00000041740	Rnf10	0.523921
chr5	115272594	chr5:115272594	ENSMUSG00000041740	Rnf10	0.521736
chr5	115272793	chr5:115272793	ENSMUSG00000041740	Rnf10	0.513906
chr5	115291007	chr5:115291007	ENSMUSG00000041733	Coq5	0.49336
chr5	115343242	chr5:115343242	ENSMUSG00000029535	Triap1	0.551049
chr5	115545393	chr5:115545393	ENSMUSG00000029528	Pxn	0.615816
chr5	115554285	chr5:115554285	ENSMUSG00000029528	Pxn	0.482097
chr5	115554636	chr5:115554636	ENSMUSG00000029528	Pxn	0.480215
chr5	115554732	chr5:115554732	ENSMUSG00000029528	Pxn	0.474063
chr5	115554849	chr5:115554849	ENSMUSG00000029528	Pxn	0.48323
chr5	115554927	chr5:115554927	ENSMUSG00000029528	Pxn	0.453789
chr5	115554988	chr5:115554988	ENSMUSG00000029528	Pxn	0.464258
chr5	115555214	chr5:115555214	ENSMUSG00000029528	Pxn	0.485114
chr5	115555665	chr5:115555665	ENSMUSG00000029528	Pxn	0.436537
chr5	115555834	chr5:115555834	ENSMUSG00000029528	Pxn	0.494665
chr5	115560788	chr5:115560788	ENSMUSG00000067274	Rplp0	0.368029
chr5	115561422	chr5:115561422	ENSMUSG00000067274	Rplp0	0.376757
chr5	115561452	chr5:115561452	ENSMUSG00000067274	Rplp0	0.357946
chr5	115561512	chr5:115561512	ENSMUSG00000067274	Rplp0	0.403294
chr5	115578930	chr5:115578930	ENSMUSG00000041638	Gcn1l1	0.549747
chr5	115578945	chr5:115578945	ENSMUSG00000041638	Gcn1l1	0.575707
chr5	115581121	chr5:115581121	ENSMUSG00000041638	Gcn1l1	0.563136
chr5	115582268	chr5:115582268	ENSMUSG00000041638	Gcn1l1	0.531839
chr5	115585897	chr5:115585897	ENSMUSG00000041638	Gcn1l1	0.57655
chr5	115588960	chr5:115588960	ENSMUSG00000041638	Gcn1l1	0.538324
chr5	115590394	chr5:115590394	ENSMUSG00000041638	Gcn1l1	0.5698
chr5	115591013	chr5:115591013	ENSMUSG00000041638	Gcn1l1	0.547474
chr5	115595388	chr5:115595388	ENSMUSG00000041638	Gcn1l1	0.584156
chr5	115603328	chr5:115603328	ENSMUSG00000041638	Gcn1l1	0.590888
chr5	115614132	chr5:115614132	ENSMUSG00000041638	Gcn1l1	0.562769
chr5	115614917	chr5:115614917	ENSMUSG00000041638	Gcn1l1	0.511156
chr5	115646318	chr5:115646318	ENSMUSG00000029518	Rab35	0.470949
chr5	116014008	chr5:116014008	ENSMUSG00000029513	Prkab1	0.423349
chr5	116014379	chr5:116014379	ENSMUSG00000029513	Prkab1	0.408601
chr5	117092080	chr5:117092080	ENSMUSG00000066900	Suds3	0.503905
chr5	117092154	chr5:117092154	ENSMUSG00000066900	Suds3	0.487847
[truncated: 4,615 more rows]

## Sheet: Supplementary Data 4
		Lo_10	Hi_9	Hi_10	Lo_1	Lo_4	Lo_5	Lo_6	Lo_11	Hi_1	Hi_5	Lo_2	Hi_7	Hi_8	Hi_11	Lo_3	Lo_7	Lo_8	Hi_2	Hi_3	Hi_4	Hi_6	Lo_9
FROM BALB readcounts:	% BALB	0.783638	0.96257	0.0342836	0.19319	0.971691	0.0870911	0.0298628	0.520281	0.0411699	0.022263	0.0852333	0.0281834	0.968183	0.977696	0.984148	0.0173847	0.733785	0.0513912	0.27474	0.768323	0.0232984	0.935834
FROM FVB readcounts:	% BALB	0.846485	0.968774	0.062149	0.301937	0.974843	0.115767	0.0508714	0.543505	0.0594901	0.0401501	0.160823	0.0431484	0.959184	0.975376	0.963732	0.0283061	0.774279	0.0650542	0.332301	0.809125	0.0298851	0.925315

## Sheet: Supplementary Data 5
CHR_9	s_11	s_12	s_13	s_14	s_16	s_17	s_18	s_19	s_1	s_20	s_21	s_22	s_2	s_3	s_4	s_5	s_6	s_7	s_8	s_9	All as CAF
Mean, BALB SNPs:	0.455832	0.480377	0.472865	0.479944	0.480211	0.497569	0.479291	0.494424	0.491616	0.488146	0.476356	0.467465	0.486778	0.502053	0.503665	0.496483	0.493736	0.4934	0.496096	0.496667	0.486649
Mean, FVB SNPs:	0.51258	0.53423	0.547355	0.528812	0.528485	0.541346	0.540603	0.54275	0.542241	0.534098	0.533595	0.525276	0.536622	0.53466	0.54826	0.538008	0.536279	0.538759	0.531379	0.538594	0.535697

## Sheet: Supplementary Data 6
Mouse 19.1			Mouse 21.1			Mouse 31.1			Mouse 32.2			Mouse 33.2			Sums
Karyotype:	# Cells		Karyotype:	# Cells		Karyotype:	# Cells		Karyotype:	# Cells		Karyotype:	# Cells
39,XX-4	1		39,XX-4	8		39,XX-4	1		39,XX-4	9		39,XX,-4	7		30	Chr4
39,XX,-4,+12,-14	2		34,XX,-1,-2,-4,-8,-11,-15	1		40,XX,del(4)	4		38,XX,-4,-14	1		40,XX,-4,+12	3
40,XX,-4,+12	6		40,XX,+2,-4,+16,-17	1		40,XX,-4,+12	4
41,XX,+2,del(4)	1					41,XX,-4,+12,+19	1								20	Chr 4 plus Others
Total	10		Total	10		Total	10		Total	10		Total	10
Mouse 35.1			Mouse 36.2			Mouse 38.3			Mouse 54.1			Mouse 57.1
Karyotype:	# Cells		Karyotype:	# Cells		Karyotype:	# Cells		Karyotype:	# Cells		Karyotype:	# Cells
39,XX-4	6		39,XX,-4	1		39,XX-4	5		40,XX,del(4)	2		39,XX-4	4		21	Chr4
40,XX,del(4)	3		39,XX,del(1),-4	9		40,XX,-4,+12	4		40,XX,+2,-4	1		39,-1,-4,+18	1
38,XX,-4,-17	1					38,XX,-1,-4	1		40,XX,+3,-4	1		40,XX,-4,+18	4
									40,XX,der(4)t(4;11)	1		33,XX,-1,-4,-4,-7,-13,-14,-18	1		29	Chr 4 plus Others
									40,XX,-4,+12	3
									40,XX,-4,+15	1
									41,XX,+2,-4,+12	1
Total	10		Total	10		Total	10		Total	10		Total	10

## Sheet: Supplementary Data 7
CHROM	POS	REF	ALT	STRAND	ENSEMBL_ID	GENESYMBOL	s_11_Hi_9	s_12_Hi_10	s_13_Lo_1	s_14_Lo_4	s_16_Lo_6	s_17_Lo_11	s_18_Hi_1	s_19_Hi_5	s_1_Lo_2	s_20_Hi_7	s_21_Hi_8	s_22_Hi_11	s_2_Lo_3	s_3_Lo_7	s_4_Lo_8	s_5_Hi_2	s_6_Hi_3	s_7_Hi_4	s_8_Hi_6	s_9_Lo_9	MEAN N20	StdDev	s_11_Hi_9	s_12_Hi_10	s_13_Lo_1	s_14_Lo_4	s_16_Lo_6	s_17_Lo_11	s_18_Hi_1	s_19_Hi_5	s_1_Lo_2	s_20_Hi_7	s_21_Hi_8	s_22_Hi_11	s_2_Lo_3	s_3_Lo_7	s_4_Lo_8	s_5_Hi_2	s_6_Hi_3	s_7_Hi_4	s_8_Hi_6	s_9_Lo_9	Tot. Outliers
chr1	4923964	A	C	-	ENSMUSG00000002459	Rgs20	0.358209	0.545455	0.485714	0.625	0.46	0.550725	0.478261		0.551724		0.527273	0.489796	0.568182	0.469136		0.552632	0.439024	0.5	0.410256	0.444444	0.497402	0.0638398	-2.18035	0.752708	-0.183076	1.99873	-0.58587	0.83526	-0.299828		0.850917		0.467905	-0.11914	1.10871	-0.442764		0.865131	-0.914436	0.0406988	-1.36506	-0.829535	1
chr1	23367670	T	C	-	ENSMUSG00000026158	Ogfrl1	0.4	0.566667	0.569444	0.380952	0.466667	0.578947	0.535714		0.47619		0.590164	0.413462	0.583333	0.460526		0.45	0.604167	0.4	0.532258	0.458333	0.498049	0.0738875	-1.327	0.928683	0.966278	-1.58479	-0.424725	1.09489	0.509771		-0.295829		1.2467	-1.14481	1.15425	-0.507829		-0.650293	1.43621	-1.327	0.462994	-0.537509	0
chr1	23367815	A	G	-	ENSMUSG00000026158	Ogfrl1	0.388889	0.5	0.541667	0.557692	0.428571	0.5	0.529412		0.64		0.618557	0.454545	0.366667	0.540541		0.487805	0.424242	0.545455	0.588235	0.375	0.499252	0.0803944	-1.37277	0.00930884	0.527587	0.726925	-0.879168	0.00930884	0.375152		1.75072		1.484	-0.556086	-1.64918	0.51358		-0.142382	-0.933015	0.574703	1.10684	-1.54553	0
chr1	23367891	T	C	-	ENSMUSG00000026158	Ogfrl1	0.507937	0.48	0.391892	0.717391	0.542857	0.584906	0.444444		0.733333		0.548387	0.458824	0.428571	0.533333		0.478261	0.586207	0.534483	0.491803	0.40625	0.521699	0.0927302	-0.148412	-0.449679	-1.39983	2.11034	0.228171	0.681621	-0.833109		2.28226		0.287806	-0.678045	-1.00428	0.125467		-0.468433	0.695654	0.137862	-0.322392	-1.245	2
chr1	23367998	C	T	-	ENSMUSG00000026158	Ogfrl1	0.488636	0.740741	0.6375	0.652778	0.5625	0.680851	0.555556		0.513514		0.485915	0.547619	0.724138	0.458333		0.546392	0.482143	0.597222	0.441176	0.62963	0.573214	0.0893494	-0.946598	1.87496	0.719486	0.890476	-0.119915	1.20467	-0.197637		-0.668173		-0.97705	-0.286463	1.68914	-1.28575		-0.300199	-1.01927	0.268697	-1.47777	0.631401	0
chr1	23369275	G	A	-	ENSMUSG00000026158	Ogfrl1	0.554217	0.614458	0.569061	0.644737	0.53012	0.592593	0.62963		0.72973		0.606299	0.492611	0.57971	0.541667		0.615385	0.528571	0.55102	0.582524	0.55	0.583078	0.0536719	-0.53774	0.584654	-0.261172	1.1488	-0.986697	0.177266	0.867331		2.73237		0.432645	-1.68557	-0.0627559	-0.771572		0.601921	-1.01556	-0.597296	-0.0103239	-0.616308	1
chr1	23369409	G	A	-	ENSMUSG00000026158	Ogfrl1	0.603604	0.557143	0.619718	0.607143	0.596774	0.693333	0.578947		0.589286		0.713483	0.583333	0.574074	0.58		0.539062	0.634615	0.617978	0.605263	0.573333	0.603947	0.0430501	-0.00796532	-1.08719	0.366359	0.0742471	-0.166604	2.07634	-0.580699		-0.340552		2.5444	-0.478819	-0.6939	-0.556248		-1.50717	0.7124	0.325923	0.0305841	-0.711106	2
chr1	23379002	C	T	-	ENSMUSG00000026158	Ogfrl1	0.460526	0.690476	0.564706	0.530612	0.625	0.729167	0.782609		0.423077		0.679389	0.663265	0.514286	0.632653		0.577778	0.5625	0.629032	0.645161	0.589286	0.605854	0.0903226	-1.60899	0.936885	-0.455572	-0.833037	0.21197	1.36524	1.95692		-2.02361		0.814137	0.635622	-1.0138	0.2967		-0.310847	-0.479994	0.256613	0.435184	-0.183438	1
chr1	23379011	A	G	-	ENSMUSG00000026158	Ogfrl1	0.493151	0.645833	0.574713	0.583333	0.647059	0.673469	0.791667		0.407407		0.683824	0.666667	0.514286	0.62963		0.571429	0.55102	0.605634	0.633333	0.589286	0.603632	0.0839536	-1.31598	0.502678	-0.344465	-0.241781	0.517275	0.83186	2.23975		-2.3373		0.955192	0.750831	-1.06423	0.30967		-0.383583	-0.626672	0.0238472	0.353786	-0.170881	2
chr1	23846453	C	A	+	ENSMUSG00000026156	B3gat2	0.507692	0.490683	0.591304	0.561798	0.613333	0.493421	0.483607		0.408451		0.474138	0.607143	0.454545	0.514019		0.5	0.488889	0.485981	0.539326	0.480392	0.511454	0.0532866	-0.0705985	-0.389799	1.4985	0.944769	1.91191	-0.338419	-0.522603		-1.93301		-0.700295	1.79574	-1.06798	0.0481253		-0.214956	-0.423472	-0.478037	0.523051	-0.582925	0
chr1	23846453	C	A	-	ENSMUSG00000026155	Smap1	0.507692	0.490683	0.591304	0.561798	0.613333	0.493421	0.483607		0.408451		0.474138	0.607143	0.454545	0.514019		0.5	0.488889	0.485981	0.539326	0.480392	0.511454	0.0532866	-0.0705985	-0.389799	1.4985	0.944769	1.91191	-0.338419	-0.522603		-1.93301		-0.700295	1.79574	-1.06798	0.0481253		-0.214956	-0.423472	-0.478037	0.523051	-0.582925	0
chr1	23846558	A	G	+	ENSMUSG00000026156	B3gat2	0.509554	0.493671	0.491071	0.469027	0.554348	0.586207	0.522727		0.578313		0.58871	0.5	0.495935	0.464912		0.594595	0.515464	0.53719	0.521127	0.451327	0.52201	0.043705	-0.285009	-0.648428	-0.707906	-1.21231	0.7399	1.46886	0.016401		1.28825		1.52612	-0.503614	-0.596625	-1.30644		1.66077	-0.149789	0.34732	-0.0202198	-1.61727	0
chr1	23846558	A	G	-	ENSMUSG00000026155	Smap1	0.509554	0.493671	0.491071	0.469027	0.554348	0.586207	0.522727		0.578313		0.58871	0.5	0.495935	0.464912		0.594595	0.515464	0.53719	0.521127	0.451327	0.52201	0.043705	-0.285009	-0.648428	-0.707906	-1.21231	0.7399	1.46886	0.016401		1.28825		1.52612	-0.503614	-0.596625	-1.30644		1.66077	-0.149789	0.34732	-0.0202198	-1.61727	0
chr1	23853450	T	C	-	ENSMUSG00000026155	Smap1	0.492647	0.574074	0.4375	0.603175	0.486842	0.47619	0.515464		0.386364		0.458333	0.552381	0.526882	0.492958		0.443299	0.597403	0.57732	0.448276	0.641304	0.512377	0.0677171	-0.29136	0.911098	-1.10573	1.34083	-0.377083	-0.534379	0.0455837		-1.86088		-0.798081	0.590749	0.214194	-0.286772		-1.0201	1.2556	0.959026	-0.946603	1.90391	0
chr1	24195402	G	A	+	ENSMUSG00000026147	Col9a1	0.415209	0.46226	0.478489	0.464884	0.453608	0.452582	0.450415		0.45967		0.486232	0.469711	0.450265	0.473539		0.459036	0.479093	0.461615	0.475639	0.48289	0.463243	0.0164195	-2.92545	-0.0598569	0.928544	0.0999335	-0.586805	-0.649297	-0.781309		-0.21765		1.40007	0.393877	-0.790438	0.627025		-0.25625	0.965303	-0.0991582	0.754939	1.19653	1
chr1	24195531	T	C	+	ENSMUSG00000026147	Col9a1	0.589744	0.513514	0.6	0.96	0.578947	0.615385	0.595238		0.28		0.741935	0.433333	0.675676	0.77551		0.566667	0.458333	0.564103	0.55	0.391304	0.581746	0.150997	0.0529626	-0.451883	0.120887	2.50504	-0.018537	0.222774	0.0893509		-1.99836		1.06088	-0.982889	0.622061	1.28323		-0.0998679	-0.817322	-0.116849	-0.210246	-1.26123	1
chr1	24214579	A	C	+	ENSMUSG00000026147	Col9a1	0.43819	0.471478	0.45905	0.438856	0.447492	0.447601	0.445676		0.43882		0.476432	0.45462	0.431941	0.44645		0.437926	0.437364	0.443057	0.426989	0.447703	0.44645	0.0125919	-0.655944	1.98765	1.00066	-0.603063	0.0827443	0.0914109	-0.0614723		-0.60589		2.38104	0.648869	-1.15219	5.54868e-05		-0.676895	-0.721553	-0.269411	-1.54553	0.0995167	1
chr1	24220752	G	A	+	ENSMUSG00000026147	Col9a1	0.44179	0.452468	0.424928	0.428745	0.448821	0.455376	0.430522		0.428684		0.473922	0.44436	0.43051	0.452192		0.438276	0.428652	0.433881	0.424416	0.441221	0.439927	0.0129851	0.14341	0.965791	-1.1551	-0.861187	0.684937	1.18972	-0.724293		-0.865861		2.61794	0.341331	-0.725242	0.944502		-0.127148	-0.868325	-0.465608	-1.19451	0.0996557	1
chr1	24221621	G	A	+	ENSMUSG00000026147	Col9a1	0.449701	0.464485	0.436505	0.455545	0.493659	0.43991	0.443568		0.455768		0.473638	0.469674	0.446067	0.473508		0.458783	0.451733	0.46122	0.493392	0.481175	0.461667	0.016744	-0.714607	0.168351	-1.50273	-0.365577	1.91065	-1.29936	-1.08092		-0.352254		0.714964	0.478213	-0.931627	0.707198		-0.172201	-0.59326	-0.0267007	1.89474	1.16512	0
chr1	24231459	T	C	+	ENSMUSG00000026147	Col9a1	0.445122	0.484147	0.484225	0.462925	0.490157	0.475	0.458109		0.477851		0.475192	0.483825	0.47032	0.478009		0.477687	0.485633	0.463398	0.478738	0.477472	0.474577	0.0111442	-2.6431	0.858732	0.865776	-1.04556	1.39803	0.0379478	-1.47775		0.29375		0.0551736	0.829866	-0.382036	0.307978		0.279073	0.99208	-1.00315	0.373414	0.259787	1
chr1	24237232	T	A	+	ENSMUSG00000026147	Col9a1	0.428246	0.482125	0.470746	0.463469	0.486625	0.457108	0.450335		0.447181		0.477105	0.474348	0.451425	0.444774		0.476058	0.455701	0.460256	0.461828	0.476055	0.462552	0.0150117	-2.2853	1.30384	0.545817	0.0611117	1.60362	-0.362667	-0.813861		-1.02391		0.969465	0.785781	-0.741258	-1.18426		0.89969	-0.456414	-0.152973	-0.0482034	0.899519	1
chr1	24239216	C	T	+	ENSMUSG00000026147	Col9a1	0.432829	0.476178	0.463626	0.443793	0.46625	0.463106	0.433762		0.452991		0.460728	0.447163	0.454525	0.450803		0.462894	0.42525	0.445448	0.466637	0.472815	0.454047	0.0140909	-1.50579	1.57058	0.679778	-0.727689	0.865993	0.642929	-1.43955		-0.0749047		0.474137	-0.488541	0.0339048	-0.23022		0.627838	-2.04363	-0.610266	0.893516	1.33192	1
chr1	24251886	G	A	+	ENSMUSG00000026147	Col9a1	0.442836	0.496523	0.444444	0.474614	0.474728	0.458799	0.456476		0.453333		0.460587	0.453488	0.456324	0.473537		0.461729	0.453964	0.456128	0.45337	0.463363	0.460838	0.0125944	-1.42936	2.83338	-1.30163	1.09381	1.10289	-0.161887	-0.346358		-0.595853		-0.01992	-0.583543	-0.358423	1.0083		0.0707606	-0.545791	-0.373972	-0.592949	0.200533	1
chr1	24744268	T	C	+	ENSMUSG00000073725	Lmbrd1	0.55102	0.473118	0.545455	0.333333	0.395062	0.440476	0.515625		0.482143		0.448718	0.42268	0.477778	0.415094		0.430233	0.343434	0.471429	0.42029	0.470588	0.449204	0.0584863	1.74085	0.408879	1.64569	-1.98117	-0.925734	-0.149237	1.13566		0.563181		-0.00831895	-0.453509	0.488547	-0.583216		-0.324383	-1.80846	0.379988	-0.494383	0.36562	0
chr1	24744280	A	G	+	ENSMUSG00000073725	Lmbrd1	0.520833	0.462366	0.58	0.32	0.44	0.439024	0.52381		0.545455		0.493976	0.462366	0.483146	0.388889		0.411765	0.340426	0.478873	0.430769	0.442623	0.456725	0.0662561	0.967589	0.085138	1.86059	-2.06358	-0.252425	-0.26715	1.01251		1.3392		0.562231	0.085138	0.398777	-1.02384		-0.678579	-1.7553	0.334287	-0.391744	-0.212837	1
chr1	24746867	C	T	+	ENSMUSG00000073725	Lmbrd1	0.380435	0.416667	0.4375	0.383721	0.571429	0.511905	0.361111		0.396552		0.423077	0.568182	0.322917	0.41573		0.377358	0.481481	0.475	0.4375	0.533981	0.440856	0.0705155	-0.856845	-0.34303	-0.0475864	-0.810243	1.85169	1.00757	-1.13088		-0.628286		-0.252124	1.80565	-1.67253	-0.356308		-0.90047	0.576128	0.484212	-0.0475864	1.32063	0
chr1	30804048	T	C	-	ENSMUSG00000048874	Phf3	0.492424	0.470588	0.43	0.621622	0.515152	0.4	0.427273		0.47619		0.456311	0.48913	0.569231	0.471154		0.521368	0.517647	0.368421	0.652174	0.520408	0.494064	0.0708799	-0.0231378	-0.331208	-0.903842	1.79963	0.297507	-1.32709	-0.94232		-0.25217		-0.532641	-0.0696081	1.06048	-0.323229		0.385205	0.332715	-1.77262	2.23067	0.37167	1
chr1	30805149	G	A	-	ENSMUSG00000048874	Phf3	0.54902	0.695122	0.57265	0.598039	0.670455	0.468085	0.647059		0.530612		0.458333	0.4875	0.435644	0.614458		0.468531	0.558333	0.522936	0.434783	0.538462	0.544119	0.0784775	0.0624479	1.92416	0.363553	0.68708	1.60983	-0.96886	1.31171		-0.172108		-1.09312	-0.721466	-1.38225	0.896295		-0.963173	0.181128	-0.269925	-1.39322	-0.0720884	0
chr1	30811894	G	A	-	ENSMUSG00000048874	Phf3	0.337838	0.671875	0.351852	0.596154	0.44186	0.434211	0.326531		0.575		0.574074	0.542373	0.5	0.575		0.487179	0.533333	0.483871	0.6	0.436364	0.498089	0.0966761	-1.65761	1.79761	-1.51265	1.01436	-0.581618	-0.660748	-1.77457		0.795552		0.785975	0.458063	0.0197661	0.795552		-0.112847	0.36456	-0.14707	1.05415	-0.638477	0
chr1	30816468	G	A	-	ENSMUSG00000048874	Phf3	0.4	0.536585	0.515152	0.38	0.5	0.527778	0.380952		0.321429		0.62963	0.489796	0.5	0.521739		0.416667	0.45614	0.595238	0.487179	0.545455	0.482573	0.0786602	-1.04974	0.686656	0.414169	-1.304	0.221549	0.574685	-1.29189		-2.04861		1.86952	0.0918255	0.221549	0.497917		-0.83786	-0.336035	1.4323	0.058563	0.799409	1
chr1	30821170	T	C	-	ENSMUSG00000048874	Phf3	0.465116	0.527273	0.4375	0.413043	0.6	0.673469	0.555556		0.565217		0.525	0.522727	0.428571	0.619048		0.305085	0.447368	0.340909	0.547619	0.44898	0.49544	0.0945157	-0.320834	0.336797	-0.613021	-0.871777	1.10627	1.88359	0.636036		0.738261		0.312751	0.288705	-0.707488	1.3078		-2.01401	-0.508611	-1.63498	0.552066	-0.491564	1
chr1	30830434	C	T	-	ENSMUSG00000048874	Phf3	0.473684	0.583333	0.657143	0.611111	0.5	0.405405	0.461538		0.619048		0.735294	0.538462	0.580645	0.518519		0.45098	0.255814	0.5	0.4375	0.518519	0.520411	0.106319	-0.439503	0.591824	1.28605	0.853093	-0.191984	-1.08171	-0.553742		0.927742		2.02112	0.169773	0.56654	-0.0178046		-0.653048	-2.48872	-0.191984	-0.77984	-0.0178046	2
chr1	30940660	G	A	-	ENSMUSG00000026064	Ptp4a1	0.580247	0.425926	0.533333	0.566667	0.631579	0.53125	0.453488		0.583333		0.625	0.478261	0.46875	0.490566		0.489796	0.5	0.571429	0.478261	0.583333	0.528895	0.059642	0.860998	-1.72646	0.0744122	0.633302	1.72167	0.0394815	-1.26432		0.912747		1.61136	-0.848971	-1.00844	-0.642654		-0.655567	-0.484478	0.713144	-0.848971	0.912747	0
chr1	30941640	A	G	-	ENSMUSG00000026064	Ptp4a1	0.576087	0.523077	0.4875	0.514286	0.6875	0.369231	0.485294		0.512195		0.46988	0.608696	0.525424	0.405405		0.464286	0.516667	0.509804	0.54	0.396226	0.505386	0.0748118	0.945055	0.236477	-0.239076	0.118966	2.4343	-1.81997	-0.268561		0.0910209		-0.474607	1.38093	0.267846	-1.33642		-0.549378	0.150791	0.059058	0.462685	-1.45912	1
chr1	33512088	A	G	-	ENSMUSG00000026134	Prim2	0.367347	0.69697	0.571429	0.46875	0.458333	0.414634	0.478873		0.489362		0.32	0.444444	0.5	0.577778		0.441176	0.529412	0.567568	0.714286	0.344828	0.493246	0.106192	-1.18559	1.91845	0.736236	-0.230681	-0.328774	-0.740287	-0.135351		-0.036582		-1.63145	-0.459565	0.0635981	0.796026		-0.490339	0.340567	0.699878	2.08151	-1.39765	1
chr1	33745619	T	C	-	ENSMUSG00000042215	Bag2	0.639344	0.615385	0.536585	0.304348	0.580645	0.518519	0.490909		0.705882		0.428571	0.537037	0.5	0.526316		0.577778	0.581395	0.625	0.517241	0.514286	0.541132	0.0870671	1.12801	0.852822	-0.0522183	-2.71956	0.453826	-0.259723	-0.576828		1.89222		-1.2928	-0.0470307	-0.472416	-0.170168		0.420893	0.462442	0.963259	-0.274392	-0.308339	1
chr1	33745742	G	A	-	ENSMUSG00000042215	Bag2	0.522727	0.50495	0.518182	0.438596	0.59	0.507042	0.579832		0.508197		0.526786	0.555556	0.5	0.463415		0.432203	0.304878	0.521127	0.622951	0.558824	0.509133	0.0705644	0.192647	-0.0592759	0.128231	-0.999609	1.146	-0.0296326	1.0019		-0.0132721		0.250161	0.657872	-0.129432	-0.6479		-1.09021	-2.89459	0.169965	1.61296	0.704183	1
chr1	33746031	G	A	-	ENSMUSG00000042215	Bag2	0.532787	0.513043	0.412844	0.422222	0.421569	0.507353	0.52459		0.397436		0.51938	0.448598	0.438776	0.509804		0.570248	0.477273	0.392157	0.466667	0.358491	0.465484	0.0579288	1.16181	0.820991	-0.90871	-0.746819	-0.758101	0.722758	1.02032		-1.17469		0.930373	-0.291502	-0.461066	0.765068		1.80849	0.203495	-1.26582	0.0204073	-1.84699	0
chr1	33746402	T	C	-	ENSMUSG00000042215	Bag2	0.4	0.438356	0.426471	0.479452	0.361446	0.341463	0.467742		0.368421		0.378378	0.438356	0.450704	0.553846		0.358696	0.473684	0.344262	0.408163	0.337079	0.413325	0.0586171	-0.227318	0.427033	0.224267	1.12812	-0.885047	-1.22594	0.92835		-0.76605		-0.596179	0.427033	0.637689	2.39728		-0.931964	1.02972	-1.1782	-0.0880534	-1.30075	1
chr1	33748248	T	C	-	ENSMUSG00000042215	Bag2	0.612903	0.510204	0.486842	0.467532	0.586207	0.495146	0.611765		0.615385		0.662791	0.556604	0.49505	0.423529		0.5	0.506329	0.494505	0.65625	0.493976	0.539707	0.0688705	1.06281	-0.428381	-0.767597	-1.04797	0.67518	-0.64703	1.04628		1.09884		1.78718	0.245342	-0.648426	-1.6869		-0.576545	-0.484646	-0.656325	1.69221	-0.664015	0
chr1	33748248	T	C	+	ENSMUSG00000103072	RP23-32P22.1	0.612903	0.510204	0.486842	0.467532	0.586207	0.495146	0.611765		0.615385		0.662791	0.556604	0.49505	0.423529		0.5	0.506329	0.494505	0.65625	0.493976	0.539707	0.0688705	1.06281	-0.428381	-0.767597	-1.04797	0.67518	-0.64703	1.04628		1.09884		1.78718	0.245342	-0.648426	-1.6869		-0.576545	-0.484646	-0.656325	1.69221	-0.664015	0
chr1	34116141	T	C	+	ENSMUSG00000026131	Dst	0.445378	0.53913	0.729167	0.447761	0.555556	0.54878	0.543478		0.565657		0.46	0.552941	0.419118	0.43662		0.484536	0.571429	0.577778	0.428571	0.395604	0.511853	0.0809475	-0.821212	0.336975	2.68462	-0.791772	0.539885	0.456188	0.390686		0.66467		-0.640578	0.507588	-1.14563	-0.929411		-0.337467	0.735976	0.814412	-1.02884	-1.4361	1
chr1	34116141	T	C	+	ENSMUSG00000103888	AC123072.1	0.445378	0.53913	0.729167	0.447761	0.555556	0.54878	0.543478		0.565657		0.46	0.552941	0.419118	0.43662		0.484536	0.571429	0.577778	0.428571	0.395604	0.511853	0.0809475	-0.821212	0.336975	2.68462	-0.791772	0.539885	0.456188	0.390686		0.66467		-0.640578	0.507588	-1.14563	-0.929411		-0.337467	0.735976	0.814412	-1.02884	-1.4361	1
chr1	34117446	C	T	+	ENSMUSG00000026131	Dst	0.511905	0.636364	0.6875	0.554054	0.505882	0.578125	0.516129		0.45679		0.581818	0.597701	0.357724	0.372881		0.554217	0.587629	0.511278	0.637931	0.518072	0.539176	0.0846193	-0.322288	1.14852	1.75283	0.175818	-0.393458	0.460279	-0.272367		-0.973612		0.503924	0.691623	-2.14435	-1.96522		0.177742	0.572593	-0.329692	1.16705	-0.249402	1
chr1	34117446	C	T	+	ENSMUSG00000103888	AC123072.1	0.511905	0.636364	0.6875	0.554054	0.505882	0.578125	0.516129		0.45679		0.581818	0.597701	0.357724	0.372881		0.554217	0.587629	0.511278	0.637931	0.518072	0.539176	0.0846193	-0.322288	1.14852	1.75283	0.175818	-0.393458	0.460279	-0.272367		-0.973612		0.503924	0.691623	-2.14435	-1.96522		0.177742	0.572593	-0.329692	1.16705	-0.249402	1
chr1	34154590	T	A	+	ENSMUSG00000026131	Dst	0.505882	0.484211	0.421053	0.506849	0.531646	0.48913	0.461538		0.507042		0.560976	0.430556	0.47619	0.573529		0.457143	0.592	0.496241	0.555556	0.484848	0.502023	0.0468334	0.0824071	-0.380336	-1.7289	0.103054	0.63251	-0.275284	-0.864436		0.107174		1.25877	-1.52599	-0.551582	1.52683		-0.958292	1.92121	-0.123466	1.14304	-0.366714	0
chr1	34154590	T	A	+	ENSMUSG00000103888	AC123072.1	0.505882	0.484211	0.421053	0.506849	0.531646	0.48913	0.461538		0.507042		0.560976	0.430556	0.47619	0.573529		0.457143	0.592	0.496241	0.555556	0.484848	0.502023	0.0468334	0.0824071	-0.380336	-1.7289	0.103054	0.63251	-0.275284	-0.864436		0.107174		1.25877	-1.52599	-0.551582	1.52683		-0.958292	1.92121	-0.123466	1.14304	-0.366714	0
chr1	34161042	T	C	+	ENSMUSG00000026131	Dst	0.462264	0.560748	0.488372	0.403226	0.48913	0.402062	0.445455		0.481481		0.470588	0.431034	0.486188	0.424242		0.581818	0.380597	0.504425	0.535211	0.446809	0.470215	0.053771	-0.14786	1.68368	0.337679	-1.24582	0.351782	-1.26747	-0.460475		0.209532		0.00694582	-0.72865	0.297058	-0.854965		2.07553	-1.66666	0.636217	1.20876	-0.435295	1
chr1	34161042	T	C	+	ENSMUSG00000103888	AC123072.1	0.462264	0.560748	0.488372	0.403226	0.48913	0.402062	0.445455		0.481481		0.470588	0.431034	0.486188	0.424242		0.581818	0.380597	0.504425	0.535211	0.446809	0.470215	0.053771	-0.14786	1.68368	0.337679	-1.24582	0.351782	-1.26747	-0.460475		0.209532		0.00694582	-0.72865	0.297058	-0.854965		2.07553	-1.66666	0.636217	1.20876	-0.435295	1
chr1	34164102	T	C	+	ENSMUSG00000026131	Dst	0.558824	0.556962	0.829268	0.607143	0.589041	0.532609	0.609756		0.654762		0.510638	0.58209	0.538462	0.545455		0.6875	0.632911	0.644231	0.660714	0.547619	0.605176	0.0750127	-0.617922	-0.642738	2.9874	0.0262267	-0.215089	-0.967394	0.061064		0.66104		-1.26028	-0.307761	-0.889369	-0.796145		1.09747	0.369749	0.520649	0.740392	-0.76729	1
chr1	34164102	T	C	+	ENSMUSG00000103888	AC123072.1	0.558824	0.556962	0.829268	0.607143	0.589041	0.532609	0.609756		0.654762		0.510638	0.58209	0.538462	0.545455		0.6875	0.632911	0.644231	0.660714	0.547619	0.605176	0.0750127	-0.617922	-0.642738	2.9874	0.0262267	-0.215089	-0.967394	0.061064		0.66104		-1.26028	-0.307761	-0.889369	-0.796145		1.09747	0.369749	0.520649	0.740392	-0.76729	1
chr1	34164114	C	G	+	ENSMUSG00000026131	Dst	0.536232	0.552239	0.742857	0.588235	0.583333	0.55814	0.605263		0.7125		0.604651	0.59375	0.538462	0.589286		0.670455	0.658824	0.64	0.634615	0.60241	0.612427	0.0564507	-1.34976	-1.0662	2.31052	-0.428537	-0.515373	-0.961671	-0.126896		1.77276		-0.137737	-0.330846	-1.31026	-0.409929		1.02794	0.821904	0.488453	0.393067	-0.177445	1
chr1	34164114	C	G	+	ENSMUSG00000103888	AC123072.1	0.536232	0.552239	0.742857	0.588235	0.583333	0.55814	0.605263		0.7125		0.604651	0.59375	0.538462	0.589286		0.670455	0.658824	0.64	0.634615	0.60241	0.612427	0.0564507	-1.34976	-1.0662	2.31052	-0.428537	-0.515373	-0.961671	-0.126896		1.77276		-0.137737	-0.330846	-1.31026	-0.409929		1.02794	0.821904	0.488453	0.393067	-0.177445	1
chr1	34164189	T	C	+	ENSMUSG00000026131	Dst	0.515625	0.576923	0.435897	0.527027	0.563218	0.536842	0.484211		0.597938		0.581818	0.661538	0.516949	0.614035		0.567901	0.653846	0.582677	0.636364	0.613333	0.568597	0.0588301	-0.900418	0.141532	-2.25563	-0.706605	-0.0914212	-0.539768	-1.4344		0.498748		0.22474	1.57983	-0.87791	0.772366		-0.0118218	1.44908	0.239341	1.15191	0.760437	1
chr1	34164189	T	C	+	ENSMUSG00000103888	AC123072.1	0.515625	0.576923	0.435897	0.527027	0.563218	0.536842	0.484211		0.597938		0.581818	0.661538	0.516949	0.614035		0.567901	0.653846	0.582677	0.636364	0.613333	0.568597	0.0588301	-0.900418	0.141532	-2.25563	-0.706605	-0.0914212	-0.539768	-1.4344		0.498748		0.22474	1.57983	-0.87791	0.772366		-0.0118218	1.44908	0.239341	1.15191	0.760437	1
chr1	34165144	C	T	+	ENSMUSG00000026131	Dst	0.551282	0.606061	0.782609	0.451613	0.392857	0.61194	0.590164		0.644068		0.538462	0.52459	0.503876	0.513158		0.483516	0.472222	0.576577	0.266667	0.55	0.532921	0.107562	0.1707	0.679976	2.32134	-0.755922	-1.30217	0.734639	0.532184		1.03333		0.0515081	-0.0774538	-0.270033	-0.183739		-0.459315	-0.564318	0.405863	-2.47536	0.158781	2
chr1	34165144	C	T	+	ENSMUSG00000103888	AC123072.1	0.551282	0.606061	0.782609	0.451613	0.392857	0.61194	0.590164		0.644068		0.538462	0.52459	0.503876	0.513158		0.483516	0.472222	0.576577	0.266667	0.55	0.532921	0.107562	0.1707	0.679976	2.32134	-0.755922	-1.30217	0.734639	0.532184		1.03333		0.0515081	-0.0774538	-0.270033	-0.183739		-0.459315	-0.564318	0.405863	-2.47536	0.158781	2
chr1	34166290	T	C	+	ENSMUSG00000026131	Dst	0.53012	0.603448	0.5	0.49	0.558824	0.58	0.629921		0.529412		0.561404	0.472222	0.506329	0.52439		0.433628	0.649123	0.528662	0.513158	0.392157	0.529576	0.0636568	0.0085472	1.16047	-0.464623	-0.621715	0.45945	0.792117	1.57634		-0.00258621		0.49998	-0.900991	-0.365197	-0.0814705		-1.50727	1.87798	-0.0143578	-0.257922	-2.15876	1
chr1	34166290	T	C	+	ENSMUSG00000103888	AC123072.1	0.53012	0.603448	0.5	0.49	0.558824	0.58	0.629921		0.529412		0.561404	0.472222	0.506329	0.52439		0.433628	0.649123	0.528662	0.513158	0.392157	0.529576	0.0636568	0.0085472	1.16047	-0.464623	-0.621715	0.45945	0.792117	1.57634		-0.00258621		0.49998	-0.900991	-0.365197	-0.0814705		-1.50727	1.87798	-0.0143578	-0.257922	-2.15876	1
chr1	34166290	T	C	-	ENSMUSG00000096992	Gm26788	0.53012	0.603448	0.5	0.49	0.558824	0.58	0.629921		0.529412		0.561404	0.472222	0.506329	0.52439		0.433628	0.649123	0.528662	0.513158	0.392157	0.529576	0.0636568	0.0085472	1.16047	-0.464623	-0.621715	0.45945	0.792117	1.57634		-0.00258621		0.49998	-0.900991	-0.365197	-0.0814705		-1.50727	1.87798	-0.0143578	-0.257922	-2.15876	1
chr1	34169254	G	A	+	ENSMUSG00000026131	Dst	0.438202	0.548673	0.638298	0.442857	0.588235	0.547619	0.407407		0.477273		0.68	0.506024	0.473282	0.450549		0.473684	0.5	0.6	0.5	0.483516	0.515037	0.0729378	-1.05342	0.461161	1.68995	-0.989602	1.00358	0.446717	-1.47563		-0.517754		2.2617	-0.123563	-0.572462	-0.884138		-0.566953	-0.206156	1.16488	-0.206156	-0.43215	1
chr1	34169254	G	A	+	ENSMUSG00000103888	AC123072.1	0.438202	0.548673	0.638298	0.442857	0.588235	0.547619	0.407407		0.477273		0.68	0.506024	0.473282	0.450549		0.473684	0.5	0.6	0.5	0.483516	0.515037	0.0729378	-1.05342	0.461161	1.68995	-0.989602	1.00358	0.446717	-1.47563		-0.517754		2.2617	-0.123563	-0.572462	-0.884138		-0.566953	-0.206156	1.16488	-0.206156	-0.43215	1
chr1	34169254	G	A	-	ENSMUSG00000096992	Gm26788	0.438202	0.548673	0.638298	0.442857	0.588235	0.547619	0.407407		0.477273		0.68	0.506024	0.473282	0.450549		0.473684	0.5	0.6	0.5	0.483516	0.515037	0.0729378	-1.05342	0.461161	1.68995	-0.989602	1.00358	0.446717	-1.47563		-0.517754		2.2617	-0.123563	-0.572462	-0.884138		-0.566953	-0.206156	1.16488	-0.206156	-0.43215	1
chr1	34169888	T	A	+	ENSMUSG00000026131	Dst	0.621622	0.54	0.571429	0.515152	0.634615	0.516129	0.644444		0.611111		0.625	0.537313	0.481481	0.470588		0.506024	0.546667	0.532468	0.5625	0.48	0.552738	0.0552176	1.2475	-0.230684	0.338492	-0.680694	1.48282	-0.662991	1.66082		1.05715		1.30868	-0.279338	-1.29046	-1.48774		-0.845993	-0.10995	-0.367098	0.176794	-1.31729	0
chr1	34169888	T	A	+	ENSMUSG00000103888	AC123072.1	0.621622	0.54	0.571429	0.515152	0.634615	0.516129	0.644444		0.611111		0.625	0.537313	0.481481	0.470588		0.506024	0.546667	0.532468	0.5625	0.48	0.552738	0.0552176	1.2475	-0.230684	0.338492	-0.680694	1.48282	-0.662991	1.66082		1.05715		1.30868	-0.279338	-1.29046	-1.48774		-0.845993	-0.10995	-0.367098	0.176794	-1.31729	0
chr1	34170360	A	G	+	ENSMUSG00000026131	Dst	0.55814	0.561224	0.5	0.518519	0.527778	0.477612	0.628319		0.632353		0.617647	0.52439	0.47973	0.522388		0.515152	0.444444	0.495495	0.47541	0.544304	0.530759	0.0530787	0.515847	0.573967	-0.579499	-0.230611	-0.0561671	-1.00129	1.83802		1.91402		1.63697	-0.119988	-0.96139	-0.157709		-0.294045	-1.62616	-0.664364	-1.04278	0.255182	0
chr1	34170360	A	G	+	ENSMUSG00000103888	AC123072.1	0.55814	0.561224	0.5	0.518519	0.527778	0.477612	0.628319		0.632353		0.617647	0.52439	0.47973	0.522388		0.515152	0.444444	0.495495	0.47541	0.544304	0.530759	0.0530787	0.515847	0.573967	-0.579499	-0.230611	-0.0561671	-1.00129	1.83802		1.91402		1.63697	-0.119988	-0.96139	-0.157709		-0.294045	-1.62616	-0.664364	-1.04278	0.255182	0
chr1	34256243	A	G	+	ENSMUSG00000026131	Dst	0.47561	0.606178	0.490323	0.442424	0.457516	0.56701	0.545455		0.506173		0.531469	0.484211	0.515504	0.45		0.484848	0.497738	0.470339	0.524324	0.509709	0.503461	0.0414824	-0.671388	2.47616	-0.316712	-1.47138	-1.10756	1.53197	1.01233		0.0653843		0.675178	-0.464053	0.290324	-1.28875		-0.448674	-0.137962	-0.798449	0.502955	0.150623	1
chr1	34256243	A	G	+	ENSMUSG00000103888	AC123072.1	0.47561	0.606178	0.490323	0.442424	0.457516	0.56701	0.545455		0.506173		0.531469	0.484211	0.515504	0.45		0.484848	0.497738	0.470339	0.524324	0.509709	0.503461	0.0414824	-0.671388	2.47616	-0.316712	-1.47138	-1.10756	1.53197	1.01233		0.0653843		0.675178	-0.464053	0.290324	-1.28875		-0.448674	-0.137962	-0.798449	0.502955	0.150623	1
chr1	34813979	C	G	-	ENSMUSG00000037503	Fam168b	0.474006	0.567686	0.52	0.477707	0.512397	0.493671	0.470588		0.492063		0.506726	0.460784	0.492823	0.423963		0.544872	0.522222	0.578652	0.535714	0.421296	0.499716	0.042602	-0.603489	1.59546	0.476129	-0.516618	0.297656	-0.141896	-0.683717		-0.179627		0.164558	-0.913845	-0.1618	-1.77815		1.05995	0.528291	1.85286	0.844992	-1.84075	0
chr1	34814256	A	G	-	ENSMUSG00000037503	Fam168b	0.482234	0.461039	0.554839	0.522124	0.526882	0.563953	0.509317		0.516484		0.477707	0.493506	0.405594	0.417178		0.553991	0.488722	0.472	0.485981	0.585526	0.501004	0.0473615	-0.396334	-0.84384	1.13667	0.445919	0.546377	1.32912	0.175507		0.326827		-0.491908	-0.158314	-2.01451	-1.76993		1.11876	-0.259339	-0.612407	-0.317202	1.78461	1
chr1	34814265	G	C	-	ENSMUSG00000037503	Fam168b	0.464455	0.467949	0.606061	0.552846	0.550459	0.56	0.512195		0.535354		0.487805	0.487654	0.437908	0.427711		0.546256	0.490066	0.506944	0.529851	0.597561	0.515357	0.0496727	-1.02475	-0.954418	1.82602	0.754705	0.706654	0.898737	-0.0636597		0.40256		-0.554679	-0.55771	-1.55918	-1.76448		0.622036	-0.509154	-0.169365	0.291779	1.65491	0
chr1	34814573	T	C	-	ENSMUSG00000037503	Fam168b	0.489879	0.543478	0.509346	0.530864	0.594771	0.544681	0.432039		0.54386		0.481982	0.502538	0.444976	0.5		0.568773	0.552486	0.448113	0.462185	0.557789	0.512221	0.0462214	-0.483383	0.676247	-0.0622088	0.403342	1.78597	0.702265	-1.73475		0.684498		-0.654225	-0.209494	-1.45485	-0.264405		1.2235	0.871134	-1.38698	-1.08254	0.985859	0
chr1	34815525	G	A	-	ENSMUSG00000037503	Fam168b	0.609524	0.727273	0.740741	0.772727	0.782609	0.767442	0.714286		0.763636		0.848837	0.763158	0.662791	0.782178		0.813953	0.68	0.746667	0.756757	0.8	0.748975	0.0562521	-2.47904	-0.385807	-0.146385	0.422243	0.597906	0.328284	-0.616678		0.260633		1.77526	0.252128	-1.53211	0.590254		1.15513	-1.22618	-0.0410387	0.138334	0.907073	1
chr1	34815613	T	G	-	ENSMUSG00000037503	Fam168b	0.686747	0.777778	0.535211	0.657895	0.660714	0.744898	0.685185		0.71875		0.706897	0.78481	0.649351	0.761905		0.747748	0.639344	0.703297	0.65625	0.661765	0.692856	0.0600977	-0.101643	1.41307	-2.62313	-0.581733	-0.534817	0.865964	-0.127631		0.430873		0.233637	1.53009	-0.723903	1.14895		0.913384	-0.890405	0.173737	-0.6091	-0.517338	1
chr1	34815764	G	A	-	ENSMUSG00000037503	Fam168b	0.527559	0.54	0.304878	0.483871	0.537313	0.436893	0.506849		0.530303		0.466667	0.453488	0.504762	0.514286		0.489051	0.513514	0.431579	0.520833	0.627907	0.493515	0.0648966	0.524591	0.716295	-2.90673	-0.148605	0.674897	-0.872492	0.205472		0.566873		-0.413708	-0.616775	0.173306	0.32006		-0.0687836	0.308161	-0.95438	0.420953	2.07087	2
chr1	34816617	A	G	-	ENSMUSG00000037503	Fam168b	0.439394	0.647059	0.568627	0.45045	0.60241	0.521978	0.525		0.641975		0.439655	0.550847	0.496815	0.514019		0.408537	0.536364	0.471154	0.459459	0.559701	0.519614	0.06853	-1.17059	1.85969	0.715206	-1.00925	1.20816	0.0344899	0.0785871		1.78551		-1.16678	0.455757	-0.332689	-0.0816538		-1.62086	0.244407	-0.707144	-0.87779	0.584957	0
chr1	34816971	T	C	-	ENSMUSG00000037503	Fam168b	0.52514	0.407895	0.404959	0.467532	0.531429	0.552419	0.474453		0.425926		0.5	0.524862	0.471503	0.443038		0.506073	0.517647	0.523529	0.480519	0.472362	0.484076	0.0430368	0.954163	-1.77013	-1.83836	-0.384395	1.10029	1.58803	-0.2236		-1.35116		0.370019	0.947708	-0.292146	-0.953548		0.511128	0.780065	0.916747	-0.0826296	-0.272181	0
chr1	34817067	G	A	-	ENSMUSG00000037503	Fam168b	0.45	0.477612	0.453704	0.428571	0.378151	0.535135	0.435185		0.42029		0.542373	0.470588	0.463235	0.421053		0.531792	0.596491	0.482353	0.48913	0.47482	0.473558	0.0523711	-0.449826	0.07741	-0.379106	-0.858994	-1.82174	1.17579	-0.732708		-1.01713		1.31399	-0.0567042	-0.197105	-1.00256		1.11195	2.34735	0.167937	0.29735	0.024102	1
chr1	34817253	G	T	-	ENSMUSG00000037503	Fam168b	0.497006	0.533898	0.53125	0.413462	0.513274	0.5	0.522523		0.430108		0.548673	0.580153	0.518519	0.535088		0.446541	0.438095	0.45614	0.461538	0.533835	0.497653	0.0464655	-0.0139248	0.780048	0.723053	-1.81191	0.336192	0.0505104	0.535226		-1.45367		1.09801	1.7755	0.449054	0.805646		-1.1	-1.28176	-0.893409	-0.777234	0.778677	0
chr1	36192422	A	G	-	ENSMUSG00000037470	Uggt1	0.481481	0.639344	0.541667	0.541667	0.553571	0.525424	0.467742		0.451613		0.542373	0.632353	0.591549	0.5		0.555556	0.410959	0.603175	0.596774	0.37037	0.529742	0.0730088	-0.661027	1.50122	0.163329	0.163329	0.326388	-0.0591504	-0.849217		-1.07014		0.173002	1.40546	0.84657	-0.407379		0.353565	-1.62697	1.0058	0.918136	-2.18291	1
chr1	36230672	G	A	-	ENSMUSG00000037470	Uggt1	0.576923	0.581395	0.605263	0.230769	0.642857	0.638889	0.358974		0.648649		0.684211	0.514286	0.54902	0.645161		0.542373	0.433333	0.432432	0.470588	0.607843	0.538998	0.117034	0.324051	0.362264	0.566203	-2.63366	0.887425	0.853518	-1.53821		0.93691		1.24077	-0.211155	0.0856292	0.907113		0.0288362	-0.902853	-0.910551	-0.584528	0.588247	1
chr1	36320048	T	C	+	ENSMUSG00000037447	Arid5a	0.454545	0.513514	0.491228	0.5	0.533333	0.402985	0.62963		0.68		0.608696	0.625	0.416667	0.54		0.564516	0.5	0.520833	0.386364	0.525424	0.523102	0.0793798	-0.863652	-0.120793	-0.401537	-0.291031	0.128891	-1.51319	1.342		1.97655		1.07828	1.28368	-1.34084	0.212875		0.521721	-0.291031	-0.02858	-1.72258	0.0292482	0
chr1	36344964	T	C	-	ENSMUSG00000010453	Kansl3	0.4375	0.728571	0.42623	0.567164	0.490566	0.506667	0.5625		0.52		0.489796	0.606061	0.377049	0.58209		0.485294	0.432836	0.492754	0.411765	0.448276	0.50383	0.0835759	-0.793655	2.68907	-0.928509	0.757799	-0.158711	0.0339361	0.701992		0.193472		-0.167925	1.2232	-1.51696	0.936384		-0.22179	-0.849463	-0.132536	-1.10158	-0.66472	1
chr1	36367995	A	G	-	ENSMUSG00000010453	Kansl3	0.516667	0.641509	0.530612	0.622642	0.617021	0.511628	0.482759		0.6		0.706897	0.466667	0.615385	0.552632		0.491228	0.571429	0.521739	0.454545	0.557692	0.556532	0.067355	-0.591875	1.26163	-0.384829	0.981503	0.898061	-0.666684	-1.0953		0.645351		2.23241	-1.33421	0.873762	-0.0579142		-0.969554	0.221159	-0.516565	-1.51417	0.017221	1
chr1	36423672	A	G	-	ENSMUSG00000001143	Lman2l	0.584615	0.461538	0.588235	0.516129	0.491228	0.653061	0.48227		0.550725		0.549296	0.474747	0.392	0.596154		0.526316	0.508197	0.5	0.377778	0.560345	0.51839	0.068875	0.961526	-0.825433	1.01408	-0.0328304	-0.394369	1.95529	-0.524438		0.469465		0.448719	-0.633651	-1.83507	1.12905		0.115072	-0.148	-0.267009	-2.04156	0.609141	1
chr1	36424294	T	A	-	ENSMUSG00000001143	Lman2l	0.647059	0.490909	0.463415	0.614286	0.584906	0.589744	0.428571		0.491228		0.5	0.563107	0.622222	0.75641		0.479339	0.605769	0.638889	0.358209	0.468085	0.547185	0.0956081	1.04462	-0.588612	-0.876186	0.701829	0.394533	0.445134	-1.24062		-0.585275		-0.493527	0.16653	0.78484	2.18836		-0.709629	0.612752	0.959163	-1.97657	-0.827336	1
chr1	36439655	G	A	-	ENSMUSG00000001143	Lman2l	0.419355	0.666667	0.5	0.396825	0.5	0.609375	0.5		0.5		0.569767	0.530612	0.49505	0.417722		0.557692	0.531646	0.464789	0.564516	0.572727	0.517455	0.0683114	-1.43608	2.18428	-0.255528	-1.76588	-0.255528	1.3456	-0.255528		-0.255528		0.765787	0.1926	-0.327997	-1.45999		0.589021	0.207727	-0.77098	0.688914	0.809115	1
chr1	36443551	T	C	-	ENSMUSG00000001143	Lman2l	0.410526	0.551282	0.653846	0.491525	0.442308	0.6	0.467391		0.580645		0.66129	0.424242	0.378378	0.421053		0.670213	0.564103	0.719298	0.433333	0.54717	0.530389	0.102954	-1.16423	0.20294	1.19915	-0.377479	-0.855532	0.676139	-0.611894		0.488145		1.27145	-1.031	-1.47648	-1.06198		1.35812	0.327466	1.83489	-0.942701	0.162997	0
chr1	36445187	C	T	-	ENSMUSG00000001143	Lman2l	0.4	0.558824	0.451613	0.731707	0.555556	0.638298	0.575758		0.571429		0.564103	0.54902	0.584615	0.52459		0.604938	0.591837	0.662338	0.57377	0.5625	0.570641	0.0715936	-2.38346	-0.165061	-1.66255	2.24973	-0.210707	0.945015	0.0714692		0.0110029		-0.0913248	-0.301999	0.195193	-0.643223		0.479057	0.296059	1.2808	0.0437142	-0.113709	2
chr1	36521320	C	T	+	ENSMUSG00000001138	Cnnm3	0.375	0.4875	0.404255	0.541667	0.394737	0.413043	0.516667		0.372093		0.657895	0.566667	0.468354	0.525424		0.6	0.607843	0.544118	0.435897	0.529412	0.496504	0.0844811	-1.43824	-0.106582	-1.09195	0.534586	-1.20462	-0.987921	0.238662		-1.47265		1.91037	0.83051	-0.333208	0.342319		1.22508	1.31791	0.563598	-0.7174	0.389525	0
chr1	36698352	A	G	-	ENSMUSG00000037351	Actr1b	0.528037	0.6	0.515723	0.506494	0.448276	0.5625	0.44086		0.505882		0.530303	0.558333	0.542056	0.55		0.547486	0.470588	0.573034	0.564103	0.5	0.526099	0.0425391	0.0455774	1.73726	-0.2439	-0.460872	-1.82944	0.855718	-2.00377		-0.475239		0.0988378	0.757768	0.375126	0.56187		0.502772	-1.30493	1.10334	0.89339	-0.61352	1
chr1	36699061	T	C	-	ENSMUSG00000037351	Actr1b	0.516667	0.490196	0.497076	0.598039	0.475	0.510345	0.502203		0.509091		0.525316	0.521472	0.482014	0.556391		0.54902	0.5	0.463415	0.523364	0.536	0.515036	0.0317704	0.0513316	-0.781853	-0.565301	2.6126	-1.26016	-0.147654	-0.403936		-0.187122		0.323591	0.202596	-1.03938	1.30169		1.06967	-0.473266	-1.62482	0.262151	0.659865	1
chr1	36699334	C	A	-	ENSMUSG00000037351	Actr1b	0.497835	0.572327	0.563291	0.483146	0.555556	0.564706	0.511765		0.413043		0.568182	0.569149	0.426471	0.474359		0.5	0.590909	0.560241	0.546763	0.582278	0.528237	0.0527419	-0.576411	0.835968	0.664645	-0.854927	0.517976	0.691469	-0.31231		-2.18409		0.757373	0.77571	-1.92951	-1.02153		-0.535372	1.18829	0.606813	0.351259	1.02465	1
chr1	36699584	C	T	-	ENSMUSG00000037351	Actr1b	0.439528	0.595318	0.458333	0.459596	0.606383	0.529412	0.464684		0.507937		0.490706	0.429078	0.565611	0.596078		0.491228	0.495413	0.551515	0.538462	0.544	0.515487	0.0544195	-1.39581	1.46695	-1.05024	-1.02704	1.67028	0.255875	-0.933546		-0.138749		-0.455366	-1.58783	0.921061	1.48093		-0.445779	-0.36888	0.662042	0.422172	0.523945	0
chr1	36699687	G	A	-	ENSMUSG00000037351	Actr1b	0.536932	0.621302	0.545763	0.512097	0.565445	0.529032	0.482639		0.511628		0.558528	0.531532	0.573034	0.587156		0.480978	0.542125	0.591743	0.529412	0.577778	0.545713	0.0369212	-0.237838	2.0473	0.00134443	-0.910488	0.534434	-0.451795	-1.70835		-0.923187		0.3471	-0.384103	0.739972	1.12247		-1.75332	-0.0971944	1.24671	-0.441516	0.868463	1
chr1	36699997	T	C	-	ENSMUSG00000037351	Actr1b	0.444444	0.484375	0.525862	0.57	0.52	0.560284	0.539062		0.531915		0.612069	0.555556	0.538961	0.480916		0.467105	0.507692	0.62069	0.571429	0.518797	0.532303	0.0462913	-1.89796	-1.03536	-0.139147	0.814336	-0.265781	0.604441	0.146013		-0.0083916		1.72312	0.502302	0.143822	-1.11009		-1.40843	-0.531656	1.90935	0.845197	-0.291769	0
chr1	36700339	A	G	-	ENSMUSG00000037351	Actr1b	0.512315	0.623256	0.502591	0.533742	0.471014	0.513761	0.558824		0.573643		0.521053	0.536946	0.477778	0.5		0.518519	0.541935	0.50303	0.443478	0.470968	0.517815	0.0416265	-0.132119	2.53302	-0.365734	0.382627	-1.12429	-0.0973765	0.985156		1.34118		0.0777802	0.459585	-0.961818	-0.42797		0.0169028	0.579452	-0.355173	-1.7858	-1.12542	1
chr1	36796209	C	T	-	ENSMUSG00000026116	Tmem131	0.428571	0.521277	0.459184	0.407407	0.545455	0.478873	0.485437		0.403226		0.581081	0.520408	0.457627	0.486486		0.477273	0.474576	0.470588	0.318182	0.472222	0.469875	0.0580477	-0.711544	0.885507	-0.18418	-1.07614	1.30203	0.155016	0.268089		-1.14818		1.91577	0.870546	-0.210995	0.286171		0.127443	0.0809911	0.0122884	-2.61325	0.0404374	1
chr1	36807995	A	T	-	ENSMUSG00000026116	Tmem131	0.571429	0.506494	0.584906	0.357143	0.6	0.504762	0.625		0.525		0.656716	0.645833	0.466667	0.435897		0.557692	0.540984	0.540984	0.6	0.534483	0.544352	0.0745644	0.363127	-0.507733	0.543871	-2.51071	0.746305	-0.530956	1.08159		-0.259538		1.50694	1.36099	-1.04186	-1.45451		0.178906	-0.045178	-0.045178	0.746305	-0.132362	1
chr1	36810313	G	C	-	ENSMUSG00000026116	Tmem131	0.647059	0.546875	0.626866	0.403509	0.492063	0.6	0.459016		0.44		0.516129	0.546667	0.5	0.595238		0.47561	0.578947	0.506173	0.351351	0.605263	0.522986	0.0793874	1.56288	0.300914	1.30851	-1.50499	-0.389517	0.970101	-0.805794		-1.04533		-0.0863768	0.298289	-0.289546	0.910117		-0.596776	0.704912	-0.21179	-2.16199	1.0364	1
chr1	36810385	C	T	-	ENSMUSG00000026116	Tmem131	0.438356	0.526316	0.653061	0.340426	0.5	0.577778	0.620253		0.517241		0.542373	0.583333	0.484375	0.512821		0.508475	0.584906	0.605263	0.434783	0.639344	0.533477	0.0790829	-1.2028	-0.0905488	1.51214	-2.44112	-0.423311	0.560186	1.09729		-0.205294		0.112493	0.630436	-0.620889	-0.261196		-0.31615	0.650318	0.907738	-1.24798	1.33869	1
chr1	36812270	A	G	-	ENSMUSG00000026116	Tmem131	0.535211	0.604167	0.527273	0.511111	0.533333	0.676923	0.557377		0.466667		0.528571	0.607143	0.612245	0.514286		0.5	0.54386	0.584615	0.518519	0.578947	0.552956	0.0502105	-0.353402	1.01992	-0.511507	-0.833384	-0.390803	2.46895	0.0880553		-1.71855		-0.485642	1.0792	1.18081	-0.770158		-1.05467	-0.181159	0.630538	-0.685857	0.517653	1
chr1	36812593	A	T	-	ENSMUSG00000026116	Tmem131	0.535211	0.604167	0.714286	0.463415	0.555556	0.634921	0.509804		0.583333		0.550725	0.553191	0.631579	0.533333		0.540984	0.568966	0.461538	0.617021	0.522388	0.563554	0.0618109	-0.458538	0.657048	2.43859	-1.62009	-0.129401	1.1546	-0.869588		0.319998		-0.207557	-0.167648	1.10053	-0.48892		-0.365151	0.0875504	-1.65044	0.865014	-0.665997	1
chr1	36816154	C	A	-	ENSMUSG00000026116	Tmem131	0.358491	0.5	0.655172	0.513514	0.424242	0.592593	0.428571		0.46875		0.48	0.395349	0.711111	0.468085		0.490909	0.604167	0.586957	0.7	0.5	0.52223	0.100501	-1.62922	-0.221191	1.32279	-0.0867301	-0.974986	0.700115	-0.931912		-0.532132		-0.420193	-1.26248	1.87939	-0.538747		-0.311646	0.815278	0.644035	1.76883	-0.221191	0
chr1	36818672	T	C	-	ENSMUSG00000026116	Tmem131	0.404255	0.52381	0.590909	0.441176	0.4	0.509804	0.560976		0.264706		0.441176	0.555556	0.533333	0.483871		0.585366	0.340909	0.7	0.470588	0.475	0.487143	0.0999503	-0.829291	0.366845	1.03817	-0.459896	-0.871865	0.226719	0.73869		-2.22548		-0.459896	0.684463	0.46213	-0.0327391		0.982714	-1.46307	2.12962	-0.165632	-0.121493	2
chr1	36824725	G	A	-	ENSMUSG00000026116	Tmem131	0.425926	0.54902	0.434783	0.52	0.392857	0.365854	0.521739		0.512821		0.410256	0.441176	0.34375	0.454545		0.571429	0.594595	0.37037	0.538462	0.479167	0.466279	0.0743941	-0.542427	1.11219	-0.423377	0.722109	-0.986936	-1.34991	0.745486		0.625603		-0.753056	-0.337431	-1.64703	-0.157726		1.41341	1.7248	-1.2892	0.970268	0.173231	0
chr1	36825260	A	G	-	ENSMUSG00000026116	Tmem131	0.564103	0.578947	0.689655	0.647059	0.5	0.404255	0.408163		0.458333		0.458333	0.461538	0.255814	0.45		0.52	0.409091	0.559322	0.325	0.388889	0.475206	0.107736	0.825132	0.96292	1.9905	1.59513	0.230136	-0.658561	-0.622287		-0.156612		-0.156612	-0.126862	-2.03638	-0.233961		0.415774	-0.613677	0.780759	-1.3942	-0.801191	1
chr1	36827331	C	A	-	ENSMUSG00000026116	Tmem131	0.48	0.454545	0.5	0.571429	0.538462	0.627907	0.488372		0.53125		0.526316	0.322581	0.542857	0.571429		0.652174	0.422222	0.486486	0.571429	0.5	0.516909	0.0748562	-0.49307	-0.833116	-0.22589	0.728321	0.287915	1.48281	-0.381227		0.191577		0.125661	-2.59603	0.346636	0.728321		1.80699	-1.26492	-0.406417	0.728321	-0.22589	1
chr1	37443330	G	A	-	ENSMUSG00000026110	Mgat4a	0.525424	0.583333	0.634146	0.595745	0.780488	0.375	0.394737		0.710526		0.588235	0.518519	0.473684	0.575		0.541667	0.396552	0.547619	0.42	0.310345	0.527707	0.119539	-0.0191008	0.46534	0.890415	0.569167	2.11463	-1.27747	-1.11236		1.52937		0.506347	-0.0768661	-0.451926	0.395628		0.116779	-1.09718	0.166573	-0.90102	-1.81834	1
chr1	37625927	A	G	-	ENSMUSG00000026090	2010300C02Rik	0.418605	0.596154	0.433333	0.583333	0.645161	0.478261	0.545455		0.7		0.433333	0.5	0.448276	0.404255		0.472727	0.545455	0.6	0.555556	0.5	0.521171	0.0824029	-1.24469	0.909957	-1.06595	0.754373	1.50469	-0.520734	0.294695		2.17018		-1.06595	-0.256918	-0.884617	-1.41883		-0.587887	0.294695	0.956632	0.417276	-0.256918	1
chr1	37893993	C	A	+	ENSMUSG00000026087	Mrpl30	0.515464	0.518868	0.568915	0.48583	0.582979	0.460076	0.544419		0.491124		0.476744	0.490085	0.526786	0.506122		0.509595	0.562738	0.543307	0.478599	0.55336	0.51853	0.0350144	-0.0875675	0.00964971	1.43898	-0.933903	1.84063	-1.66943	0.739383		-0.7827		-1.19339	-0.812381	0.235779	-0.354357		-0.255185	1.26255	0.707624	-1.14041	0.994722	0
chr1	37898240	T	C	+	ENSMUSG00000026087	Mrpl30	0.559633	0.654822	0.455882	0.5	0.547619	0.5375	0.565217		0.432258		0.508982	0.46729	0.50303	0.552147		0.542254	0.462857	0.548148	0.438776	0.428571	0.512058	0.058274	0.816401	2.44988	-0.963993	-0.20692	0.610237	0.436591	0.91223		-1.36939		-0.0527858	-0.768239	-0.154919	0.687943		0.518163	-0.844303	0.619317	-1.25755	-1.43266	1
chr1	37987563	C	T	-	ENSMUSG00000058407	Txndc9	0.557994	0.665306	0.790393	0.753846	0.725191	0.746114	0.572368		0.743056		0.727679	0.764463	0.707317	0.5311		0.738019	0.711111	0.795031	0.706667	0.626667	0.697784	0.0777572	-1.79777	-0.417678	1.19101	0.720995	0.352472	0.621555	-1.61291		0.582222		0.384465	0.857531	0.122605	-2.14364		0.517451	0.171399	1.25066	0.114241	-0.914603	1
chr1	37990238	T	C	-	ENSMUSG00000058407	Txndc9	0.498824	0.518625	0.509756	0.516616	0.600719	0.465672	0.497238		0.498039		0.49866	0.552106	0.45122	0.532508		0.502222	0.534682	0.592466	0.529183	0.569492	0.521649	0.0388649	-0.587292	-0.0778067	-0.305996	-0.129481	2.0345	-1.4403	-0.628099		-0.607473		-0.591512	0.783685	-1.81215	0.279407		-0.499843	0.335354	1.82214	0.193858	1.23101	1
chr1	37990304	C	T	-	ENSMUSG00000058407	Txndc9	0.478754	0.579661	0.489362	0.542373	0.584475	0.501873	0.590909		0.589041		0.544262	0.6	0.467577	0.562992		0.550971	0.488372	0.565385	0.554167	0.592593	0.546045	0.043039	-1.5635	0.78106	-1.31702	-0.0853206	0.892909	-1.02633	1.04241		0.999003		-0.0414206	1.25363	-1.82319	0.393762		0.114452	-1.34002	0.449351	0.188705	1.08152	0
chr1	38994925	C	T	+	ENSMUSG00000026078	Pdcl3	0.421687	0.497382	0.475096	0.395604	0.488806	0.392308	0.489451		0.460317		0.423077	0.432024	0.350427	0.417021		0.37469	0.416342	0.360902	0.469534	0.388889	0.42668	0.0452424	-0.110365	1.56274	1.07014	-0.686868	1.37318	-0.759736	1.38745		0.743496		-0.079638	0.118125	-1.68542	-0.213487		-1.14915	-0.228492	-1.4539	0.947212	-0.835302	0
chr1	39990125	A	T	+	ENSMUSG00000026074	Map4k4	0.572072	0.647773	0.562857	0.570513	0.614555	0.638636	0.581574		0.644599		0.614754	0.668539	0.57631	0.631728		0.542517	0.628289	0.606667	0.685393	0.512249	0.605825	0.0449785	-0.750426	0.932626	-0.9553	-0.785093	0.194095	0.729487	-0.539174		0.86206		0.198516	1.39431	-0.656209	0.575895		-1.40752	0.499446	0.0187097	1.76902	-2.08045	1
chr1	40000680	C	A	+	ENSMUSG00000026074	Map4k4	0.54	0.640127	0.647399	0.576923	0.614719	0.644828	0.573529		0.622549		0.591093	0.601423	0.583893	0.665116		0.584656	0.588889	0.607029	0.661692	0.555556	0.605848	0.0356566	-1.84674	0.961369	1.1653	-0.811216	0.248772	1.09319	-0.906392		0.468378		-0.413812	-0.124094	-0.615753	1.66219		-0.594341	-0.475631	0.0331076	1.56614	-1.41047	0
chr1	40009813	A	G	+	ENSMUSG00000026074	Map4k4	0.529976	0.673118	0.646667	0.61194	0.649573	0.613272	0.588235		0.634228		0.676393	0.656168	0.575145	0.584967		0.590106	0.578171	0.613682	0.61991	0.615012	0.615092	0.0374632	-2.27199	1.54889	0.84282	-0.0841262	0.920389	-0.048571	-0.716881		0.510802		1.63629	1.09644	-1.06631	-0.804113		-0.666946	-0.985524	-0.0376327	0.128595	-0.00213084	1
chr1	40022854	T	C	+	ENSMUSG00000026074	Map4k4	0.47976	0.684831	0.559406	0.556757	0.577128	0.592322	0.576438		0.54491		0.630662	0.596154	0.558704	0.597046		0.526247	0.562982	0.600726	0.61791	0.552783	0.577339	0.0438203	-2.2268	2.453	-0.409244	-0.4697	-0.00482638	0.34191	-0.0205741		-0.740044		1.21685	0.42936	-0.425252	0.449729		-1.16595	-0.327637	0.533697	0.925855	-0.56038	2
chr1	40351852	G	A	+	ENSMUSG00000070942	Il1rl2	0.352941	0.548387	0.483871	0.391304	0.40625	0.382353	0.578947		0.181818		0.285714	0.459459	0.36	0.5		0.441176	0.566667	0.595238	0.462963	0.357143	0.432602	0.107057	-0.744099	1.08153	0.478896	-0.385755	-0.24615	-0.469368	1.36699		-2.34253		-1.37206	0.250872	-0.678164	0.629555		0.0800935	1.25228	1.51916	0.283598	-0.704852	1
chr1	40363196	G	A	+	ENSMUSG00000070942	Il1rl2	0.545455	0.6	0.439024	0.266667	0.432432	0.368421	0.538462		0.391304		0.461538	0.394737	0.342857	0.468085		0.561404	0.473684	0.605263	0.465116	0.519231	0.463158	0.0900091	0.914317	1.52032	-0.26812	-2.18301	-0.341357	-1.05252	0.836625		-0.798289		-0.0179894	-0.760154	-1.33654	0.0547437		1.09151	0.11695	1.57879	0.0217601	0.622971	1
chr1	40363319	A	G	+	ENSMUSG00000070942	Il1rl2	0.372549	0.422222	0.375	0.454545	0.5	0.333333	0.454545		0.333333		0.435897	0.333333	0.535714	0.428571		0.428571	0.628571	0.466667	0.3	0.4	0.423697	0.0803077	-0.636904	-0.0183684	-0.606385	0.384124	0.950129	-1.12522	0.384124		-1.12522		0.151917	-1.12522	1.39485	0.0606926		0.0606926	2.55111	0.535059	-1.54029	-0.295082	1
chr1	40365265	A	G	+	ENSMUSG00000070942	Il1rl2	0.371429	0.483871	0.648649	0.541667	0.566667	0.434783	0.565217		0.407407		0.522727	0.341463	0.416667	0.465517		0.396825	0.648649	0.446429	0.522727	0.5	0.4871	0.0871882	-1.32668	-0.0370308	1.85288	0.625854	0.91259	-0.600047	0.895967		-0.914025		0.408629	-1.67037	-0.807826	-0.247538		-1.03539	1.85288	-0.466474	0.408629	0.14796	0
chr1	40365288	A	G	+	ENSMUSG00000070942	Il1rl2	0.488372	0.508475	0.55814	0.535714	0.5625	0.44898	0.617021		0.318182		0.54	0.348837	0.540541	0.483871		0.337838	0.641026	0.442308	0.462963	0.510638	0.490906	0.0888058	-0.0285347	0.19783	0.757083	0.504563	0.806184	-0.472115	1.42012		-1.94497		0.552823	-1.59977	0.558909	-0.0792197		-1.72363	1.69042	-0.547244	-0.314655	0.222194	0
chr1	40365499	T	A	+	ENSMUSG00000070942	Il1rl2	0.391304	0.525	0.264706	0.333333	0.322581	0.444444	0.52		0.380952		0.633333	0.4	0.564103	0.45614		0.545455	0.571429	0.586207	0.466667	0.472222	0.463404	0.100658	-0.716291	0.611931	-1.974	-1.29221	-1.39904	-0.188362	0.562257		-0.819134		1.68819	-0.629902	1.0004	-0.0721667		0.81514	1.07318	1.22	0.0324087	0.0876013	0
chr1	40365579	G	A	+	ENSMUSG00000070942	Il1rl2	0.424242	0.448276	0.314286	0.333333	0.243902	0.62	0.545455		0.6		0.416667	0.346154	0.594595	0.54902		0.461538	0.619048	0.657895	0.444444	0.615385	0.484367	0.12308	-0.488501	-0.293234	-1.38188	-1.22712	-1.95373	1.10199	0.496325		0.939497		-0.550053	-1.12296	0.89558	0.525291		-0.185478	1.09426	1.40988	-0.324364	1.06449	0
chr1	40366150	T	C	+	ENSMUSG00000070942	Il1rl2	0.544118	0.576923	0.333333	0.709677	0.533333	0.458333	0.65		0.352941		0.615385	0.533333	0.470588	0.455882		0.352941	0.378378	0.513514	0.686567	0.403509	0.504045	0.114854	0.348904	0.63453	-1.48633	1.79038	0.255008	-0.397992	1.27079		-1.31561		0.969402	0.255008	-0.291293	-0.419332		-1.31561	-1.09413	0.0824434	1.58917	-0.875332	0
chr1	40366250	C	A	+	ENSMUSG00000070942	Il1rl2	0.612245	0.353846	0.555556	0.566667	0.425	0.415094	0.242424		0.346154		0.487805	0.608696	0.521739	0.40625		0.553191	0.545455	0.510638	0.409836	0.461538	0.47189	0.0990391	1.41716	-1.19189	0.844771	0.95696	-0.473452	-0.57347	-2.31692		-1.26956		0.16069	1.38133	0.503325	-0.662771		0.820901	0.742781	0.39124	-0.626563	-0.104522	1
chr1	40366312	A	G	+	ENSMUSG00000070942	Il1rl2	0.575	0.468085	0.648649	0.545455	0.318182	0.547619	0.48		0.47619		0.414634	0.547619	0.483871	0.425926		0.560976	0.481481	0.605263	0.488889	0.459459	0.501606	0.0764141	0.96048	-0.438672	1.92429	0.573831	-2.4004	0.602157	-0.282746		-0.3326		-1.13816	0.602157	-0.232088	-0.990392		0.776949	-0.263359	1.35652	-0.166421	-0.551552	1
chr1	40366346	G	C	+	ENSMUSG00000070942	Il1rl2	0.568182	0.478261	0.666667	0.4	0.482759	0.512821	0.625		0.388889		0.307692	0.5	0.482759	0.44		0.380952	0.24	0.628571	0.487805	0.357143	0.4675	0.111965	0.899226	0.0961094	1.77883	-0.602867	0.13628	0.404774	1.40669		-0.702105		-1.4273	0.29027	0.13628	-0.245613		-0.772988	-2.03189	1.43859	0.18135	-0.98564	1
chr1	40366506	T	G	+	ENSMUSG00000070942	Il1rl2	0.52459	0.436364	0.342105	0.481481	0.536585	0.473684	0.485714		0.48		0.534884	0.416667	0.56	0.54902		0.472727	0.487805	0.660377	0.444444	0.384615	0.486533	0.0713969	0.533035	-0.702685	-2.02289	-0.0707549	0.701042	-0.179965	-0.0114694		-0.0915049		0.677209	-0.978565	1.02899	0.875199		-0.193368	0.0178119	2.4349	-0.589504	-1.42748	2
chr1	40366919	A	T	+	ENSMUSG00000070942	Il1rl2	0.543103	0.328767	0.487179	0.387755	0.468085	0.551724	0.290323		0.423077		0.52381	0.531646	0.466667	0.607595		0.526316	0.543478	0.470588	0.52381	0.57377	0.485158	0.0831321	0.697024	-1.88124	0.0243117	-1.17167	-0.205376	0.800723	-2.34369		-0.746781		0.464936	0.559196	-0.222438	1.4728		0.495084	0.701533	-0.175265	0.464936	1.06592	1
chr1	40366959	C	G	+	ENSMUSG00000070942	Il1rl2	0.601942	0.393939	0.4875	0.367347	0.436364	0.530303	0.362069		0.441176		0.527273	0.51087	0.509434	0.597561		0.474359	0.477273	0.565217	0.534483	0.528302	0.490907	0.0700117	1.58595	-1.38501	-0.0486567	-1.76484	-0.779054	0.562713	-1.84023		-0.710311		0.51943	0.285139	0.264633	1.52338		-0.236354	-0.194736	1.06141	0.622414	0.53413	0
chr1	40367026	C	T	+	ENSMUSG00000070942	Il1rl2	0.505376	0.376812	0.536585	0.454545	0.438596	0.52439	0.446154		0.545455		0.508475	0.48	0.603774	0.419355		0.363636	0.4	0.522222	0.322034	0.5	0.467495	0.0721448	0.525079	-1.25696	0.957667	-0.179489	-0.400558	0.788631	-0.295806		1.0806		0.568023	0.173337	1.88896	-0.667267		-1.43958	-0.935545	0.75858	-2.01623	0.450557	1
chr1	43554153	G	T	+	ENSMUSG00000066877	Nck2	0.520468	0.552764	0.49004	0.489655	0.48227	0.487252	0.574713		0.485876		0.495468	0.52809	0.490196	0.423488		0.492647	0.490706	0.470284	0.476015	0.519031	0.498174	0.032838	0.678897	1.66239	-0.247713	-0.259427	-0.48434	-0.332606	2.33079		-0.374521		-0.0824032	0.911008	-0.242955	-2.2744		-0.168317	-0.227417	-0.849321	-0.674812	0.635146	2
chr1	43742395	A	G	+	ENSMUSG00000026051	1500015O10Rik	0.447917	0.307692	0.471154	0.432258	0.358491	0.428571	0.5		0.45		0.5	0.75	0.391304	0.47		0.375566	0.344595	0.354396	0.444444	0.4	0.436846	0.0952016	0.116283	-1.35664	0.360367	-0.0481952	-0.823051	-0.0869197	0.663368		0.138167		0.663368	3.28937	-0.478374	0.348247		-0.643694	-0.969014	-0.866064	0.0798108	-0.387035	1
chr1	44099914	G	T	-	ENSMUSG00000026049	Tex30	0.5	0.388889	0.5	0.576271	0.574074	0.558824	0.517857		0.357143		0.553191	0.527778	0.622951	0.433333		0.5	0.464286	0.583333	0.462687	0.525424	0.508591	0.0686009	-0.125226	-1.7449	-0.125226	0.986584	0.954556	0.732248	0.135079		-2.20766		0.65015	0.279692	1.66704	-1.09703		-0.125226	-0.645835	1.08953	-0.669146	0.245377	1
chr1	44099914	G	T	-	ENSMUSG00000101104	Gm29247	0.5	0.388889	0.5	0.576271	0.574074	0.558824	0.517857		0.357143		0.553191	0.527778	0.622951	0.433333		0.5	0.464286	0.583333	0.462687	0.525424	0.508591	0.0686009	-0.125226	-1.7449	-0.125226	0.986584	0.954556	0.732248	0.135079		-2.20766		0.65015	0.279692	1.66704	-1.09703		-0.125226	-0.645835	1.08953	-0.669146	0.245377	1
chr1	44110759	C	T	-	ENSMUSG00000101104	Gm29247	0.495652	0.679245	0.537634	0.494505	0.455882	0.506024	0.533981		0.458333		0.454545	0.450549	0.505495	0.637931		0.447154	0.52381	0.533333	0.573529	0.44086	0.513439	0.0652321	-0.272672	2.54179	0.370911	-0.29025	-0.882339	-0.113672	0.314898		-0.844765		-0.902833	-0.964092	-0.12179	1.90845		-1.01614	0.158977	0.304976	0.921177	-1.11263	1
chr1	44110759	C	T	-	ENSMUSG00000026047	Kdelc1	0.495652	0.679245	0.537634	0.494505	0.455882	0.506024	0.533981		0.458333		0.454545	0.450549	0.505495	0.637931		0.447154	0.52381	0.533333	0.573529	0.44086	0.513439	0.0652321	-0.272672	2.54179	0.370911	-0.29025	-0.882339	-0.113672	0.314898		-0.844765		-0.902833	-0.964092	-0.12179	1.90845		-1.01614	0.158977	0.304976	0.921177	-1.11263	1
chr1	44112687	A	G	-	ENSMUSG00000026047	Kdelc1	0.504854	0.608108	0.5	0.45283	0.538462	0.392857	0.449275		0.467742		0.697674	0.464286	0.431034	0.566038		0.481481	0.507937	0.55	0.405405	0.558442	0.504496	0.074716	0.00480118	1.38675	-0.0601698	-0.691491	0.4546	-1.49417	-0.739069		-0.491912		2.58551	-0.53817	-0.983205	0.82368		-0.308022	0.0460526	0.609031	-1.32623	0.722013	1
chr1	44144122	C	A	+	ENSMUSG00000041684	Bivm	0.534091	0.489796	0.617647	0.584615	0.555556	0.507042	0.606742		0.442308		0.463415	0.444444	0.577465	0.557692		0.568421	0.434783	0.555556	0.611111	0.653061	0.541397	0.0653232	-0.111841	-0.78993	1.16728	0.661613	0.216751	-0.525915	1.00033		-1.5169		-1.19379	-1.48419	0.552148	0.249461		0.413702	-1.6321	0.216751	1.06722	1.70942	0
chr1	44173396	C	T	+	ENSMUSG00000026048	Ercc5	0.377358	0.486486	0.617647	0.642857	0.578947	0.722222	0.612903		0.55		0.677419	0.611111	0.444444	0.454545		0.577778	0.527778	0.592593	0.40625	0.3125	0.540755	0.108577	-1.50489	-0.499817	0.708175	0.94036	0.35175	1.67131	0.664484		0.0851437		1.25868	0.647979	-0.887026	-0.793995		0.340978	-0.119524	0.477423	-1.2388	-2.10224	1
chr1	44173446	C	T	+	ENSMUSG00000026048	Ercc5	0.438596	0.594595	0.53125	0.708333	0.571429	0.58	0.657143		0.695652		0.444444	0.589744	0.325581	0.516129		0.613636	0.525	0.487179	0.44	0.5	0.542277	0.0971092	-1.06767	0.538748	-0.113555	1.70999	0.300192	0.388458	1.18285		1.57941		-1.00745	0.488794	-2.23147	-0.269266		0.734834	-0.177915	-0.567379	-1.05322	-0.435357	1
chr1	44178285	G	T	+	ENSMUSG00000026048	Ercc5	0.58	0.448276	0.487805	0.633333	0.428571	0.540541	0.375		0.5		0.566667	0.485714	0.53125	0.595238		0.464286	0.604167	0.513514	0.655172	0.575	0.528502	0.0736726	0.699012	-1.08895	-0.552405	1.42294	-1.35641	0.163407	-2.08357		-0.386874		0.518031	-0.580782	0.0373007	0.905848		-0.871644	1.02704	-0.203447	1.71937	0.631145	1
chr1	44180613	A	G	+	ENSMUSG00000026048	Ercc5	0.564516	0.55	0.704918	0.576923	0.59375	0.588235	0.526316		0.64		0.619048	0.648148	0.5	0.479167		0.670455	0.469388	0.574468	0.5	0.428571	0.5667	0.0739635	-0.0295284	-0.225789	1.86873	0.138216	0.365719	0.291159	-0.546004		0.991028		0.707748	1.10119	-0.901799	-1.18347		1.40278	-1.31568	0.105024	-0.901799	-1.86753	0
chr1	44180632	A	G	+	ENSMUSG00000026048	Ercc5	0.508475	0.611111	0.683333	0.5	0.513514	0.651163	0.672727		0.652174		0.533333	0.648148	0.508772	0.478261		0.634409	0.46	0.54717	0.403846	0.46	0.556849	0.0852183	-0.567655	0.636741	1.48424	-0.6671	-0.508525	1.10673	1.35978		1.11859		-0.275948	1.07135	-0.564165	-0.922199		0.910127	-1.13648	-0.113583	-1.79542	-1.13648	0
chr1	44180764	A	G	+	ENSMUSG00000026048	Ercc5	0.626866	0.465116	0.5	0.633333	0.391304	0.555556	0.5		0.76		0.45283	0.666667	0.457143	0.5		0.594203	0.55	0.482143	0.551724	0.630435	0.548078	0.0912389	0.863536	-0.909276	-0.526942	0.934423	-1.71827	0.0819599	-0.526942		2.32272		-1.04393	1.29976	-0.996667	-0.526942		0.505544	0.0210697	-0.722661	0.0399667	0.902654	1
chr1	44180897	A	G	+	ENSMUSG00000026048	Ercc5	0.561644	0.738095	0.666667	0.457143	0.538462	0.681818	0.592593		0.766667		0.603774	0.537037	0.681818	0.609756		0.5875	0.5	0.595238	0.767442	0.571429	0.615122	0.0873196	-0.612446	1.40831	0.590294	-1.80921	-0.877934	0.763812	-0.258015		1.73551		-0.129969	-0.894247	0.763812	-0.061456		-0.316337	-1.3184	-0.227719	1.74439	-0.50039	0
chr1	45336683	T	G	+	ENSMUSG00000026043	Col3a1	0.473198	0.526814	0.458781	0.551459	0.479021	0.506887	0.514045		0.471545		0.520642	0.443243	0.560241	0.475556		0.519886	0.51073	0.53617	0.555035	0.515588	0.506991	0.0337924	-1.00001	0.586618	-1.42663	1.31594	-0.82769	-0.00306531	0.208754		-1.04893		0.403983	-1.88644	1.57581	-0.930241		0.381616	0.110645	0.863495	1.42175	0.254403	0
chr1	45337297	T	C	+	ENSMUSG00000026043	Col3a1	0.45709	0.51676	0.513889	0.494058	0.42623	0.549872	0.54902		0.495468		0.515385	0.491803	0.564246	0.521739		0.451253	0.468966	0.51626	0.506757	0.491573	0.501786	0.0353748	-1.26352	0.423281	0.342125	-0.218477	-2.1359	1.35933	1.33523		-0.178603		0.384407	-0.282208	1.76565	0.564041		-1.4285	-0.927803	0.409158	0.140508	-0.288716	1
chr1	45347648	C	A	+	ENSMUSG00000026043	Col3a1	0.503238	0.48829	0.519253	0.530924	0.531685	0.533126	0.508961		0.50274		0.515924	0.468683	0.557692	0.516502		0.490798	0.518135	0.540254	0.535675	0.509855	0.515984	0.0210867	-0.60446	-1.31334	0.155018	0.708498	0.744561	0.812926	-0.333093		-0.628106		-0.00288423	-2.24321	1.97793	0.0245304		-1.19444	0.101976	1.15096	0.933798	-0.290654	1
chr1	45348792	T	C	+	ENSMUSG00000026043	Col3a1	0.501985	0.460626	0.469626	0.500455	0.49214	0.462825	0.496132		0.523737		0.514478	0.519623	0.5025	0.494705		0.527453	0.50855	0.494681	0.489723	0.520979	0.498836	0.0195628	0.160966	-1.95323	-1.49315	0.0827198	-0.342286	-1.8408	-0.138262		1.27284		0.79957	1.06258	0.187278	-0.211183		1.4628	0.496549	-0.212417	-0.465852	1.13188	0
chr1	45348846	T	G	+	ENSMUSG00000026043	Col3a1	0.456026	0.457831	0.518164	0.474261	0.457831	0.424312	0.494357		0.550186		0.525714	0.479675	0.556075	0.462069		0.481203	0.471869	0.435897	0.554762	0.496644	0.488052	0.0392998	-0.814902	-0.768967	0.766233	-0.350915	-0.768967	-1.62188	0.160435		1.58103		0.958342	-0.213151	1.73088	-0.661138		-0.174265	-0.411764	-1.32708	1.69747	0.218645	0
chr1	45349076	T	C	+	ENSMUSG00000026043	Col3a1	0.4	0.228571	0.527778	0.434109	0.405405	0.452055	0.4		0.545455		0.5	0.296296	0.4	0.689655		0.489796	0.468085	0.375	0.486842	0.615385	0.45379	0.106687	-0.504184	-2.11101	0.6935	-0.184479	-0.453518	-0.0162653	-0.504184		0.859187		0.433134	-1.47622	-0.504184	2.21081		0.337489	0.13399	-0.738514	0.309802	1.51465	2
chr1	45349426	A	T	+	ENSMUSG00000026043	Col3a1	0.557895	0.5	0.610169	0.5	0.489796	0.432836	0.431373		0.432432		0.578947	0.535714	0.5	0.575		0.533333	0.578947	0.652174	0.455882	0.441176	0.517981	0.0654952	0.609416	-0.274538	1.40756	-0.274538	-0.430337	-1.30002	-1.32236		-1.30618		0.930854	0.270758	-0.274538	0.870584		0.234405	0.930854	2.0489	-0.94814	-1.17267	1
chr1	45375023	G	A	-	ENSMUSG00000026042	Col5a2	0.484848	0.172414	0.362069	0.462963	0.310345	0.28125	0.407407		0.666667		0.351351	0.482759	0.785714	0.208333		0.319149	0.444444	0.52381	0.333333	0.30303	0.405876	0.151373	0.521711	-1.5423	-0.289397	0.377131	-0.631098	-0.823304	0.0101187		1.72284		-0.3602	0.507905	2.5093	-1.30501		-0.572936	0.254793	0.779096	-0.479231	-0.679419	1
chr1	45376070	T	C	-	ENSMUSG00000026042	Col5a2	0.540179	0.537445	0.511261	0.5	0.517241	0.50813	0.458042		0.461111		0.505263	0.532	0.514286	0.475		0.585561	0.594306	0.585	0.59322	0.445783	0.521402	0.0459812	0.40836	0.348908	-0.220535	-0.465445	-0.0904792	-0.288632	-1.37795		-1.3112		-0.350982	0.230492	-0.154759	-1.00915		1.39535	1.58553	1.38314	1.56191	-1.64456	0
chr1	45380046	G	T	-	ENSMUSG00000026042	Col5a2	0.535316	0.557292	0.623693	0.533569	0.398693	0.468354	0.529412		0.525		0.513944	0.44898	0.540984	0.5		0.582677	0.563319	0.538462	0.607143	0.553922	0.530633	0.0536586	0.0872767	0.496823	1.73431	0.0547175	-2.45888	-1.16064	-0.0227564		-0.104975		-0.311015	-1.52172	0.1929	-0.570884		0.969916	0.609146	0.145898	1.42587	0.434017	1
chr1	45388228	T	C	-	ENSMUSG00000026042	Col5a2	0.630435	0.411765	0.673333	0.52381	0.480315	0.496183	0.542056		0.485437		0.549708	0.561404	0.510204	0.542553		0.559322	0.582353	0.620968	0.57554	0.583893	0.548781	0.0609603	1.33946	-2.24763	2.04317	-0.409635	-1.12313	-0.862821	-0.110316		-1.0391		0.0152003	0.207061	-0.632821	-0.102162		0.172917	0.550719	1.18416	0.438951	0.575976	2
chr1	45389447	G	A	-	ENSMUSG00000026042	Col5a2	0.710692	0.677686	0.615942	0.691057	0.7375	0.729167	0.710843		0.614458		0.685897	0.733333	0.589041	0.725		0.688889	0.682119	0.698113	0.640777	0.612903	0.679025	0.0458625	0.690482	-0.0291876	-1.37547	0.262357	1.27502	1.09331	0.693786		-1.40783		0.149858	1.18416	-1.96203	1.00246		0.215084	0.0674763	0.416214	-0.833968	-1.44173	0
chr1	45390044	T	C	-	ENSMUSG00000026042	Col5a2	0.734375	0.760417	0.777778	0.752809	0.774194	0.698795	0.835616		0.77193		0.704225	0.731343	0.716667	0.625		0.689655	0.709091	0.707865	0.597222	0.663462	0.720614	0.0566572	0.242876	0.702512	1.00894	0.568236	0.945674	-0.385109	2.02979		0.90572		-0.289266	0.189366	-0.0696765	-1.6876		-0.54643	-0.203389	-0.225023	-2.17787	-1.00875	2
chr1	45390062	A	G	-	ENSMUSG00000026042	Col5a2	0.738095	0.666667	0.79	0.726316	0.786885	0.670886	0.787879		0.803571		0.744	0.661538	0.676056	0.625		0.714286	0.701031	0.734177	0.619048	0.676471	0.713053	0.0560454	0.446816	-0.827662	1.37294	0.236639	1.31736	-0.752377	1.33509		1.61509		0.552172	-0.919163	-0.660125	-1.57111		0.0219896	-0.214511	0.376907	-1.67731	-0.652734	0
chr1	45391118	C	T	-	ENSMUSG00000026042	Col5a2	0.585799	0.572816	0.61875	0.551136	0.52381	0.387387	0.518072		0.561644		0.415493	0.552083	0.382353	0.597561		0.57672	0.542484	0.5625	0.460177	0.452055	0.521226	0.0718621	0.898568	0.717899	1.3571	0.416221	0.0359536	-1.86243	-0.0438831		0.562439		-1.47133	0.429399	-1.93249	1.06225		0.772226	0.295814	0.574353	-0.849528	-0.962553	0
chr1	45392310	T	C	-	ENSMUSG00000026042	Col5a2	0.542553	0.484848	0.514706	0.509317	0.529412	0.611111	0.539326		0.547619		0.535948	0.516854	0.56044	0.555556		0.572289	0.509677	0.610526	0.6	0.542636	0.546048	0.0351383	-0.0994611	-1.74168	-0.891967	-1.04534	-0.473453	1.85163	-0.191308		0.0447081		-0.287446	-0.830836	0.409567	0.270573		0.746794	-1.03507	1.83499	1.53542	-0.0971141	0
chr1	45400863	T	C	-	ENSMUSG00000026042	Col5a2	0.549708	0.511278	0.479167	0.479167	0.568966	0.504425	0.489583		0.506329		0.589286	0.516854	0.5	0.468085		0.604651	0.518248	0.5	0.589286	0.522581	0.523389	0.0406795	0.646975	-0.297712	-1.08709	-1.08709	1.12038	-0.466185	-0.831023		-0.419372		1.6199	-0.160647	-0.574957	-1.3595		1.99762	-0.126373	-0.574957	1.6199	-0.0198703	0
[truncated: 11,203 more rows]
[truncated: 2 more columns]

## Sheet: Supplementary Data 8
CHROM	POS	REF	ALT	STRAND	ENSEMBL_ID	GENESYMBOL	s_11_Hi_9	s_12_Hi_10	s_13_Lo_1	s_14_Lo_4	s_16_Lo_6	s_17_Lo_11	s_18_Hi_1	s_19_Hi_5	s_1_Lo_2	s_20_Hi_7	s_21_Hi_8	s_22_Hi_11	s_2_Lo_3	s_3_Lo_7	s_4_Lo_8	s_5_Hi_2	s_6_Hi_3	s_7_Hi_4	s_8_Hi_6	s_9_Lo_9	MEAN N20	StdDev	s_11_Hi_9	s_12_Hi_10	s_13_Lo_1	s_14_Lo_4	s_16_Lo_6	s_17_Lo_11	s_18_Hi_1	s_19_Hi_5	s_1_Lo_2	s_20_Hi_7	s_21_Hi_8	s_22_Hi_11	s_2_Lo_3	s_3_Lo_7	s_4_Lo_8	s_5_Hi_2	s_6_Hi_3	s_7_Hi_4	s_8_Hi_6	s_9_Lo_9	Tot. Outliers
[truncated: 9 more rows]
[truncated: 2 more columns]

[truncated: 3 more sheets: Supplementary Data 9, Supplementary Data 10, Supplementary Data 11]
